# Supplementary material for: 4-Iodo­benzohydrazide
Source: Acta Crystallogr Sect E Struct Rep Online. 2008 Oct 25;64(Pt 11):o2188. doi: 10.1107/S1600536808033898 (PMC2959674; doi:10.1107/S1600536808033898)
Supplement: Supplementary file 1 [file e-64-o2188-sup1.cif]

##############################################################################
###                                                                        ###
###        Electronic paper (Acta Crystallographica Section E)             ###
###                                                                        ###
##############################################################################
#                                                                            #
# This CIF contains the data in a paper accepted for publication in Acta     #
# Crystallographica Section E. It conforms to the requirements of Notes      #
# for Authors for Section E, and has been peer reviewed under the auspices   #
# of the IUCr Commission on Journals.                                        #
#                                                                            #
# Full details of the Crystallographic Information File format               #
# are given in the paper "The Crystallographic Information File (CIF):       #
# a New Standard Archive File for Crystallography" by S. R. Hall, F. H.      #
# Allen and I. D. Brown [Acta Cryst. (1991), A47, 655-685].                  #
#                                                                            #
# The current version of the core CIF dictionary is obtainable from          #
# ftp://ftp.iucr.org/pub/cif_core.dic. The current version number is 2.4.    #
#                                                                            #
# Software is freely available for graphical display of the structure(s) in  #
# this CIF.  For information consult the CIF home page http://www.iucr.org/  #
# cif/home.html                                                              #
#                                                                            #
# This file may be used for bona fide research purposes within the           #
# scientific community so long as proper attribution is given to the journal # 
# article from which it was obtained.                                        #
#                                                                            #
##############################################################################
                                             
data_I
_audit_creation_method     SHELXL-97
_chemical_name_systematic
;
4-Iodobenzohydrazide
;
_chemical_name_common     '4 Iodo benzohydrazide'
_chemical_formula_moiety     'C7 H7 I N2 O'
_chemical_formula_sum     'C7 H7 I N2 O'
_chemical_formula_iupac     'C7 H7 I N2 O'
_chemical_formula_weight     262.05
_chemical_melting_point     ?
_symmetry_cell_setting     'monoclinic'
_symmetry_space_group_name_H-M     'C 2/c'
_symmetry_space_group_name_Hall     '-C 2yc'
loop_
    _symmetry_equiv_pos_as_xyz
    'x, y, z'
    '-x, y, -z+1/2'
    'x+1/2, y+1/2, z'
    '-x+1/2, y+1/2, -z+1/2'
    '-x, -y, -z'
    'x, -y, z-1/2'
    '-x+1/2, -y+1/2, -z'
    'x+1/2, -y+1/2, z-1/2'
_cell_length_a     28.4394(18)
_cell_length_b     4.4514(3)
_cell_length_c     13.3216(9)
_cell_angle_alpha     90.00
_cell_angle_beta     94.292(2)
_cell_angle_gamma     90.00
_cell_volume     1681.72(19)
_cell_formula_units_Z     8
_cell_measurement_reflns_used     3495
_cell_measurement_theta_min     1.44
_cell_measurement_theta_max     28.30
_cell_measurement_temperature     296(2)
_exptl_crystal_description     needle
_exptl_crystal_colour     colorless
_exptl_crystal_size_max     0.12
_exptl_crystal_size_mid     0.08
_exptl_crystal_size_min     0.06
_exptl_crystal_density_diffrn     2.072
_exptl_crystal_density_meas     ?
_exptl_crystal_density_method     'not measured'
_exptl_crystal_F_000     992
_exptl_absorpt_coefficient_mu     3.755
_exptl_absorpt_correction_type     'multi-scan'
_exptl_absorpt_process_details     '(SADABS; Bruker, 2005)'
_exptl_absorpt_correction_T_min     0.5812
_exptl_absorpt_correction_T_max     0.8061
_exptl_special_details
;
;
_diffrn_ambient_temperature     296(2)
_diffrn_radiation_type     MoK\a
_diffrn_radiation_wavelength     0.71073
_diffrn_radiation_source     'fine-focus sealed tube'
_diffrn_radiation_monochromator     graphite
_diffrn_measurement_device_type     'Bruker KappaAPEXII CCD'
_diffrn_measurement_method     \w
_diffrn_detector_area_resol_mean     ?
_diffrn_reflns_number     9236
_diffrn_reflns_av_R_equivalents     0.0300
_diffrn_reflns_av_sigmaI/netI     0.0231
_diffrn_reflns_theta_min     1.44
_diffrn_reflns_theta_max     28.30
_diffrn_reflns_theta_full     28.30
_diffrn_measured_fraction_theta_max     0.996
_diffrn_measured_fraction_theta_full     0.996
_diffrn_reflns_limit_h_min     -37
_diffrn_reflns_limit_h_max     37
_diffrn_reflns_limit_k_min     -5
_diffrn_reflns_limit_k_max     5
_diffrn_reflns_limit_l_min     -17
_diffrn_reflns_limit_l_max     17
_diffrn_standards_number     ?
_diffrn_standards_interval_count     ?
_diffrn_standards_interval_time     ?
_diffrn_standards_decay_%     ?
_refine_special_details
;
Refinement of <i>F</i>^2^ against ALL reflections. The weighted <i>R</i>-factor
<i>wR</i> and goodness of fit <i>S</i> are based on <i>F</i>^2^, conventional
<i>R</i>-factors <i>R</i> are based on <i>F</i>, with <i>F</i> set to zero for
negative <i>F</i>^2^. The threshold expression of <i>F</i>^2^ >
\s(<i>F</i>^2^) is used only for calculating <i>R</i>-factors(gt) <i>etc</i>.
and is not relevant to the choice of reflections for refinement.
<i>R</i>-factors based on <i>F</i>^2^ are statistically about twice as large
as those based on <i>F</i>, and <i>R</i>- factors based on ALL data will be
even larger.
;
_reflns_number_total     2069
_reflns_number_gt     1645
_reflns_threshold_expression     I>2\s(I)
_refine_ls_structure_factor_coef     Fsqd
_refine_ls_matrix_type     full
_refine_ls_R_factor_all     0.0430
_refine_ls_R_factor_gt     0.0289
_refine_ls_wR_factor_gt     0.0757
_refine_ls_wR_factor_ref     0.1057
_refine_ls_goodness_of_fit_ref     1.047
_refine_ls_restrained_S_all     1.046
_refine_ls_number_reflns     2069
_refine_ls_number_parameters     109
_refine_ls_number_restraints     3
_refine_ls_hydrogen_treatment     mixed
_refine_ls_weighting_scheme     calc
_refine_ls_weighting_details
           'calc w=1/[\s^2^(Fo^2^)+(0.0565P)^2^+5.77P] where P=(Fo^2^+2Fc^2^)/3'
_atom_sites_solution_hydrogens     geom
_atom_sites_solution_primary     direct
_atom_sites_solution_secondary     difmap
_refine_ls_shift/su_max     0.001
_refine_ls_shift/su_mean     0.000
_refine_diff_density_max     0.545
_refine_diff_density_min     -1.325
_refine_ls_extinction_method     none
_refine_ls_extinction_coef     ?
loop_
    _atom_type_symbol
    _atom_type_description
    _atom_type_scat_dispersion_real
    _atom_type_scat_dispersion_imag
    _atom_type_scat_source
    'C' 'C' 0.0033 0.0016
                         'International Tables Vol C Tables 4.2.6.8 and 6.1.1.4'
    'H' 'H' 0.0000 0.0000
                         'International Tables Vol C Tables 4.2.6.8 and 6.1.1.4'
    'N' 'N' 0.0061 0.0033
                         'International Tables Vol C Tables 4.2.6.8 and 6.1.1.4'
    'O' 'O' 0.0106 0.0060
                         'International Tables Vol C Tables 4.2.6.8 and 6.1.1.4'
    'I' 'I' -0.4742 1.8119
                         'International Tables Vol C Tables 4.2.6.8 and 6.1.1.4'
_computing_data_collection     'APEX2 (Bruker, 2007)'
_computing_cell_refinement     'APEX2 (Bruker, 2007)'
_computing_data_reduction     'SAINT (Bruker, 2007)'
_computing_structure_solution     'SHELXS97 (Sheldrick, 2008)'
_computing_structure_refinement     'SHELXL97 (Sheldrick, 2008)'
_computing_molecular_graphics     'ORTEP3 for Windows (Farrugia, 1997)'
_computing_publication_material     'SHELXL97 (Sheldrick, 2008)'
loop_
    _atom_site_type_symbol
    _atom_site_label
    _atom_site_fract_x
    _atom_site_fract_y
    _atom_site_fract_z
    _atom_site_U_iso_or_equiv
    _atom_site_adp_type
    _atom_site_calc_flag
    _atom_site_refinement_flags
    _atom_site_occupancy
    _atom_site_disorder_assembly
    _atom_site_disorder_group
    I I1 0.215538(11) 1.09655(7) 0.64904(2) 0.05339(15) Uani d . 1 . .
    O O1 0.05919(14) 0.3811(8) 0.2873(2) 0.0582(10) Uani d . 1 . .
    N N1 0.03174(13) 0.1851(9) 0.4262(2) 0.0404(8) Uani d D 1 . .
    H H1A 0.0321(18) 0.170(11) 0.4905(9) 0.049 Uiso d D 1 . .
    N N2 -0.00239(14) 0.0017(10) 0.3743(2) 0.0408(8) Uani d D 1 . .
    H H2A -0.0195(16) 0.119(9) 0.335(3) 0.049 Uiso d D 1 . .
    H H2B 0.0127(17) -0.126(9) 0.341(3) 0.049 Uiso d D 1 . .
    C C1 0.09627(14) 0.5363(10) 0.4445(3) 0.0358(8) Uani d . 1 . .
    C C2 0.09382(15) 0.5693(10) 0.5484(3) 0.0403(9) Uani d . 1 . .
    H H2 0.0695 0.4777 0.5799 0.048 Uiso calc R 1 . .
    C C3 0.12697(15) 0.7356(11) 0.6046(3) 0.0441(10) Uani d . 1 . .
    H H3 0.1244 0.7611 0.6733 0.053 Uiso calc R 1 . .
    C C4 0.16380(15) 0.8638(9) 0.5594(3) 0.0397(9) Uani d . 1 . .
    C C5 0.16696(17) 0.8370(11) 0.4566(3) 0.0489(11) Uani d . 1 . .
    H H5 0.1918 0.9256 0.4260 0.059 Uiso calc R 1 . .
    C C6 0.13267(18) 0.6768(12) 0.3998(3) 0.0489(11) Uani d . 1 . .
    H H6 0.1342 0.6637 0.3305 0.059 Uiso calc R 1 . .
    C C7 0.06129(16) 0.3608(9) 0.3801(3) 0.0375(9) Uani d . 1 . .
loop_
    _atom_site_aniso_label
    _atom_site_aniso_U_11
    _atom_site_aniso_U_22
    _atom_site_aniso_U_33
    _atom_site_aniso_U_12
    _atom_site_aniso_U_13
    _atom_site_aniso_U_23
    I1 0.0461(2) 0.0498(2) 0.0626(2) -0.00097(13) -0.00736(14) 0.00125(13)
    O1 0.069(2) 0.080(3) 0.0273(13) -0.0221(19) 0.0124(14) -0.0003(14)
    N1 0.0469(19) 0.0465(19) 0.0277(14) -0.0046(17) 0.0010(13) 0.0067(14)
    N2 0.050(2) 0.0425(19) 0.0302(15) 0.0003(17) 0.0039(14) 0.0051(15)
    C1 0.0384(19) 0.038(2) 0.0317(17) 0.0053(17) 0.0080(14) 0.0015(16)
    C2 0.039(2) 0.051(3) 0.0317(17) -0.0001(18) 0.0109(15) 0.0041(17)
    C3 0.043(2) 0.054(3) 0.0352(18) 0.001(2) 0.0049(16) 0.0000(19)
    C4 0.036(2) 0.039(2) 0.044(2) 0.0035(16) -0.0004(16) 0.0018(17)
    C5 0.048(2) 0.053(3) 0.047(2) -0.008(2) 0.0168(19) 0.002(2)
    C6 0.055(3) 0.056(3) 0.038(2) -0.004(2) 0.0156(19) 0.001(2)
    C7 0.042(2) 0.041(2) 0.0309(17) 0.0060(17) 0.0088(15) 0.0037(15)
_geom_special_details
;
 All esds (except the esd in the dihedral angle between two l.s. planes)
 are estimated using the full covariance matrix.  The cell esds are taken
 into account individually in the estimation of esds in distances, angles
 and torsion angles; correlations between esds in cell parameters are only
 used when they are defined by crystal symmetry.  An approximate (isotropic)
 treatment of cell esds is used for estimating esds involving l.s. planes.
;
loop_
    _geom_bond_atom_site_label_1
    _geom_bond_atom_site_label_2
    _geom_bond_site_symmetry_2
    _geom_bond_distance
    _geom_bond_publ_flag
    I1 C4 . 2.098(4) ?
    O1 C7 . 1.237(5) ?
    N1 C7 . 1.332(5) ?
    N1 N2 . 1.410(6) ?
    N1 H1A . 0.857(10) ?
    N2 H2A . 0.862(10) ?
    N2 H2B . 0.860(10) ?
    C1 C6 . 1.382(6) ?
    C1 C2 . 1.398(5) ?
    C1 C7 . 1.486(6) ?
    C2 C3 . 1.375(6) ?
    C2 H2 . 0.9300 ?
    C3 C4 . 1.371(6) ?
    C3 H3 . 0.9300 ?
    C4 C5 . 1.384(6) ?
    C5 C6 . 1.386(7) ?
    C5 H5 . 0.9300 ?
    C6 H6 . 0.9300 ?
loop_
    _geom_angle_atom_site_label_1
    _geom_angle_atom_site_label_2
    _geom_angle_atom_site_label_3
    _geom_angle_site_symmetry_1
    _geom_angle_site_symmetry_3
    _geom_angle
    _geom_angle_publ_flag
    C7 N1 N2 . . 123.3(3) ?
    C7 N1 H1A . . 123(3) ?
    N2 N1 H1A . . 114(3) ?
    N1 N2 H2A . . 106(3) ?
    N1 N2 H2B . . 107(4) ?
    H2A N2 H2B . . 112(5) ?
    C6 C1 C2 . . 118.3(4) ?
    C6 C1 C7 . . 118.6(3) ?
    C2 C1 C7 . . 123.1(4) ?
    C3 C2 C1 . . 120.8(4) ?
    C3 C2 H2 . . 119.6 ?
    C1 C2 H2 . . 119.6 ?
    C4 C3 C2 . . 120.0(4) ?
    C4 C3 H3 . . 120.0 ?
    C2 C3 H3 . . 120.0 ?
    C3 C4 C5 . . 120.5(4) ?
    C3 C4 I1 . . 118.8(3) ?
    C5 C4 I1 . . 120.7(3) ?
    C4 C5 C6 . . 119.3(4) ?
    C4 C5 H5 . . 120.4 ?
    C6 C5 H5 . . 120.4 ?
    C1 C6 C5 . . 121.1(4) ?
    C1 C6 H6 . . 119.5 ?
    C5 C6 H6 . . 119.5 ?
    O1 C7 N1 . . 121.3(4) ?
    O1 C7 C1 . . 121.3(4) ?
    N1 C7 C1 . . 117.4(3) ?
loop_
    _geom_torsion_atom_site_label_1
    _geom_torsion_atom_site_label_2
    _geom_torsion_atom_site_label_3
    _geom_torsion_atom_site_label_4
    _geom_torsion_site_symmetry_1
    _geom_torsion_site_symmetry_2
    _geom_torsion_site_symmetry_3
    _geom_torsion_site_symmetry_4
    _geom_torsion
    _geom_torsion_publ_flag
    C6 C1 C2 C3 . . . . -0.5(7) ?
    C7 C1 C2 C3 . . . . -179.6(4) ?
    C1 C2 C3 C4 . . . . -2.0(7) ?
    C2 C3 C4 C5 . . . . 2.5(7) ?
    C2 C3 C4 I1 . . . . -176.8(3) ?
    C3 C4 C5 C6 . . . . -0.6(7) ?
    I1 C4 C5 C6 . . . . 178.8(4) ?
    C2 C1 C6 C5 . . . . 2.4(7) ?
    C7 C1 C6 C5 . . . . -178.3(4) ?
    C4 C5 C6 C1 . . . . -1.9(8) ?
    N2 N1 C7 O1 . . . . 2.7(7) ?
    N2 N1 C7 C1 . . . . -178.5(4) ?
    C6 C1 C7 O1 . . . . -12.8(6) ?
    C2 C1 C7 O1 . . . . 166.3(4) ?
    C6 C1 C7 N1 . . . . 168.4(4) ?
    C2 C1 C7 N1 . . . . -12.4(6) ?
loop_
    _geom_hbond_atom_site_label_D
    _geom_hbond_atom_site_label_H
    _geom_hbond_atom_site_label_A
    _geom_hbond_site_symmetry_A
    _geom_hbond_distance_DH
    _geom_hbond_distance_HA
    _geom_hbond_distance_DA
    _geom_hbond_angle_DHA
    N1 H1A N2 5_556 0.857(10) 2.19(3) 2.964(5) 151(5)
    N2 H2A O1 2 0.862(10) 2.240(14) 3.094(5) 170(5)
    C3 H3 O1 6_566 0.93 2.56 3.257(5) 132
data_global
_journal_date_recd_electronic     2008-09-19
_journal_date_accepted     2008-10-17
_journal_name_full     'Acta Crystallographica, Section E'
_journal_year     2008
_journal_volume     64
_journal_issue     11
_journal_page_first     o2188
_journal_page_last     o2188
_journal_paper_category     QO
_journal_coeditor_code     PV2109
_publ_contact_author_name     Dr.Rifat_Ara_Jamal
_publ_contact_author_address
;
Department of Chemical Engineering
NED University of Engineering & Technology
Karachi-75270, Pakistan
;
_publ_contact_author_email     rifat_jamal@yahoo.com
_publ_contact_author_fax     '(92) 21 926 1255'
_publ_contact_author_phone     '(92) 21 926 1261'
_publ_section_title
;
4-Iodobenzohydrazide
;
loop_
    _publ_author_name
    _publ_author_address
    'Jamal, Rifat Ara'
;
Department of Chemical Engineering
NED University of Engineering and Technology
Karachi 75270, Pakistan
;
    'Ashiq, Uzma'
;
Department of Mathematics and Basic Sciences
NED University of Engineering and Technology
Karachi 75270, Pakistan
;
    'Arshad, Muhammad Nadeem'
;
Department of Chemistry
Government College University
Lahore, Pakistan
;
    'Maqsood, Zahida Tasneem'
;
Department of Chemistry
University of Karachi
Karachi 75270, Pakistan
;
    'Khan, Islam Ullah'
;
Department of Chemistry
Government College University
Lahore, Pakistan
;
