# Supplementary material for: 4-Iodo­benzohydrazide
Source: Acta Crystallogr Sect E Struct Rep Online. 2008 Oct 25;64(Pt 11):o2188. doi: 10.1107/S1600536808033898 (PMC2959674; doi:10.1107/S1600536808033898)
Supplement: Supplementary file 2 [file e-64-o2188-Isup2.hkl]

# 
# h,k,l, Fc-squared, Fo-squared, sigma(Fo-squared) and status flag 
# 
data_I
_shelx_title ' 4I_0m in C2/c' 
_shelx_refln_list_code          4 
_shelx_F_calc_maximum      498.76 
_exptl_crystal_F_000       992.00 
_reflns_d_resolution_high  0.7014 
 
loop_ 
 _symmetry_equiv_pos_as_xyz 
 'x, y, z' 
 '-x, y, -z+1/2' 
 'x+1/2, y+1/2, z' 
 '-x+1/2, y+1/2, -z+1/2' 
 '-x, -y, -z' 
 'x, -y, z-1/2' 
 '-x+1/2, -y+1/2, -z' 
 'x+1/2, -y+1/2, z-1/2' 
 
_cell_length_a    28.4331 
_cell_length_b     4.4494 
_cell_length_c    13.3187 
_cell_angle_alpha  90.000 
_cell_angle_beta   94.289 
_cell_angle_gamma  90.000 
 
_shelx_F_squared_multiplier     1.000 
 
loop_ 
 _refln_index_h 
 _refln_index_k 
 _refln_index_l 
 _refln_F_squared_calc 
 _refln_F_squared_meas 
 _refln_F_squared_sigma 
 _refln_observed_status 
   2   0   0    34886.13       -2.55      2.55 o 
   4   0   0    25435.62    25743.34    323.18 o 
   6   0   0     3733.04     4234.66     63.74 o 
   8   0   0     2562.13     2626.19     52.76 o 
  10   0   0    21245.70    21402.29    258.26 o 
  12   0   0    45642.21    45469.31    579.95 o 
  14   0   0    65715.36    66462.69   1020.57 o 
  16   0   0    38383.49    39045.89    617.61 o 
  18   0   0    29656.39    31044.72    502.73 o 
  20   0   0     3789.71     4127.62    157.22 o 
  22   0   0        7.04       27.35     24.80 o 
  24   0   0     5458.59     5307.25    148.89 o 
  26   0   0    12978.42    13323.00    297.27 o 
  28   0   0     5328.48     5843.45    258.30 o 
  30   0   0     1643.80     1528.97    122.22 o 
  32   0   0     5760.32     6005.12    276.56 o 
  34   0   0      477.41      438.97     82.54 o 
  36   0   0       36.35      112.00     63.12 o 
  38   0   0      127.58      212.57     70.91 o 
  40   0   0      495.63      396.07     87.53 o 
   1   1   0      681.81      609.88     22.52 o 
   3   1   0    22384.76    23693.82    369.69 o 
   5   1   0   172430.72   204173.28   6417.27 o 
   7   1   0    19237.09    20708.96    193.22 o 
   9   1   0    55434.72    59485.14    604.91 o 
  11   1   0    15567.78    16478.42    180.22 o 
  13   1   0     6636.66     7116.49     88.48 o 
  15   1   0       54.73       39.48      8.80 o 
  17   1   0     4863.89     4519.12     66.33 o 
  19   1   0    13773.48    13677.20    161.71 o 
  21   1   0    19857.64    19844.13    253.53 o 
  23   1   0    12031.52    12385.67    188.83 o 
  25   1   0     1246.10     1234.51     49.83 o 
  27   1   0     2648.98     2769.65     88.31 o 
  29   1   0       28.52       39.64     28.06 o 
  31   1   0      644.06      592.35     60.68 o 
  33   1   0      629.94      673.57     63.16 o 
  35   1   0      899.68      864.79    119.01 o 
  37   1   0     1505.55     1667.49     99.28 o 
  39   1   0      350.97      451.36    145.81 o 
   0   2   0     7319.91     8074.83    191.76 o 
   2   2   0     2986.93     2983.59     66.91 o 
   4   2   0     7934.60     8353.36    180.68 o 
   6   2   0     2290.46     2387.45     43.83 o 
   8   2   0      179.13      160.63     12.30 o 
  10   2   0    10079.49    10632.76    162.97 o 
  12   2   0       45.75       46.45     13.19 o 
  14   2   0     5452.30     5218.87     80.90 o 
  16   2   0     3778.47     3818.25     72.09 o 
  18   2   0     2743.27     2693.73     53.27 o 
  20   2   0      413.56      376.70     15.17 o 
  22   2   0      311.62      293.73     17.59 o 
  24   2   0       82.31       39.79     32.71 o 
  26   2   0      451.72      389.32     33.77 o 
  28   2   0      736.50      677.71     43.46 o 
  30   2   0      453.72      461.16     40.08 o 
  32   2   0      286.00      285.71     37.61 o 
  34   2   0       14.92       37.98     32.35 o 
  36   2   0        0.51      -30.94     30.94 o 
  38   2   0        0.07       39.93     34.05 o 
   1   3   0       34.48       24.23     27.30 o 
   3   3   0     2161.30     2042.00    102.40 o 
   5   3   0     1779.47     1670.50     60.36 o 
   7   3   0     1670.94     1611.31     52.37 o 
   9   3   0      334.78      302.93     23.04 o 
  11   3   0       57.26       -9.69     24.22 o 
  13   3   0        1.73      -17.50     17.50 o 
  15   3   0     2820.80     2851.32     80.30 o 
  17   3   0     1801.04     1790.33     93.55 o 
  19   3   0      379.24      380.41     53.40 o 
  21   3   0     1040.98     1114.94     85.15 o 
  23   3   0      309.92      314.54     61.85 o 
  25   3   0       25.33      -37.72     56.88 o 
  27   3   0        1.52       14.20     51.30 o 
  29   3   0        0.48       -5.60     49.96 o 
  31   3   0        8.82       54.58     60.82 o 
  33   3   0        5.12        4.00     62.63 o 
  35   3   0       70.43      145.04    111.71 o 
   0   4   0     7683.52     8101.88    295.45 o 
   2   4   0     5788.70     5893.89    236.55 o 
   4   4   0     1915.43     1898.00    116.41 o 
   6   4   0      417.10      396.48     25.11 o 
   8   4   0     1455.16     1456.80     48.05 o 
  10   4   0      200.61      226.79     25.85 o 
  12   4   0     2685.36     2894.92    177.28 o 
  14   4   0     3127.11     3239.69    123.13 o 
  16   4   0     2884.17     3029.16    181.53 o 
  18   4   0     1802.20     1862.47    103.37 o 
  20   4   0      330.29      240.46     54.39 o 
  22   4   0      240.31      112.91     53.38 o 
  24   4   0      123.85       34.92     52.00 o 
  26   4   0      808.32      722.23     91.38 o 
  28   4   0      419.23      478.97     83.78 o 
  30   4   0      322.62      406.17     88.98 o 
   5   5   0     1677.05     1689.58     60.32 o 
   7   5   0     2682.84     2628.14     72.56 o 
   9   5   0     2192.23     2200.27     91.21 o 
  11   5   0     1287.74     1323.95    112.30 o 
  13   5   0      148.72      171.34     40.12 o 
  15   5   0       14.12       -0.90     35.43 o 
  17   5   0      453.24      512.90     63.39 o 
  19   5   0      608.79      589.26     72.41 o 
  21   5   0      981.55     1214.41     99.10 o 
  23   5   0      705.18      679.42     86.21 o 
   4   6   0      167.19      184.10     45.95 o 
   6   6   0      161.10      256.92     56.23 o 
   8   6   0       11.82       16.59     49.03 o 
  10   6   0      199.48      187.75     40.92 o 
  12   6   0      415.56      395.70     55.67 o 
 -39   1   1      320.39      437.00     77.09 o 
 -37   1   1      201.46      202.29     55.64 o 
 -35   1   1      551.49      499.05     60.09 o 
 -33   1   1       39.83        5.83     36.01 o 
 -31   1   1       33.41       27.75     32.01 o 
 -29   1   1     1211.84     1264.60     62.22 o 
 -27   1   1     3439.75     3498.44    122.95 o 
 -25   1   1      918.40      889.72     48.81 o 
 -23   1   1     5106.86     5138.89     98.01 o 
 -21   1   1     3328.17     3142.32     62.65 o 
 -19   1   1     1426.85     1260.87     38.18 o 
 -17   1   1       83.23       81.77     12.20 o 
 -15   1   1     4244.20     4433.66     75.16 o 
 -13   1   1    17143.41    17684.38    193.92 o 
 -11   1   1    18849.57    19759.53    211.12 o 
  -9   1   1    38442.27    40774.91    444.25 o 
  -7   1   1    21463.10    22376.87    262.99 o 
  -5   1   1     1655.52     1881.39     28.97 o 
  -3   1   1      738.06      731.40     16.93 o 
  -1   1   1     4654.52     4706.62    111.11 o 
   1   1   1       97.50      120.42     22.69 o 
   3   1   1    55676.57    59704.27   1429.91 o 
   5   1   1   114014.23   131106.06   3712.89 o 
   7   1   1     5264.09     5042.99     53.86 o 
   9   1   1    13736.27    14389.73    147.89 o 
  11   1   1      308.31      353.32     16.08 o 
  13   1   1     2303.27     2372.87     35.75 o 
  15   1   1     5213.95     4990.02     68.29 o 
  17   1   1    12821.70    12844.91    150.60 o 
  19   1   1     6651.97     6614.92     95.47 o 
  21   1   1     3379.28     3312.73     64.89 o 
  23   1   1     3063.04     3093.57     71.43 o 
  25   1   1     1407.86     1455.18     54.38 o 
  27   1   1      222.14      131.85     31.67 o 
  29   1   1     1481.58     1422.07     65.79 o 
  31   1   1     2124.89     2009.02    100.68 o 
  33   1   1      322.99      298.05     50.72 o 
  35   1   1      377.44      329.98     53.31 o 
  37   1   1      334.63      326.10     56.92 o 
  39   1   1        6.10       32.23     43.97 o 
 -38   2   1        5.79      -16.41     29.94 o 
 -36   2   1      316.47      293.71     43.61 o 
 -34   2   1     1218.53     1358.35     69.51 o 
 -32   2   1     2511.66     2774.04    145.37 o 
 -30   2   1     2593.81     2450.64    104.26 o 
 -28   2   1     1420.76     1397.34     62.63 o 
 -26   2   1      429.16      392.15     33.15 o 
 -24   2   1      937.49      952.91     43.49 o 
 -22   2   1     2628.56     2657.38     54.95 o 
 -20   2   1     2892.60     3052.03     56.26 o 
 -18   2   1    27137.14    28400.31    377.41 o 
 -16   2   1    18826.61    18886.46    257.16 o 
 -14   2   1    19116.28    19632.11    269.74 o 
 -12   2   1     9409.79     9589.71    141.19 o 
 -10   2   1     5209.75     5727.49     80.33 o 
  -8   2   1     7112.95     7368.44    103.25 o 
  -6   2   1    35010.64    37144.89    506.71 o 
  -4   2   1    40034.52    41154.83    630.40 o 
  -2   2   1    43437.19    43615.86    799.26 o 
   0   2   1    47998.90    48320.91    843.21 o 
   2   2   1     9195.26     8777.69    169.45 o 
   4   2   1     3386.18     3728.74     82.23 o 
   6   2   1      588.76      572.88     21.89 o 
   8   2   1    49646.79    52026.07    649.27 o 
  10   2   1    50254.32    52730.57    724.74 o 
  12   2   1    22946.90    23563.75    342.08 o 
  14   2   1    24710.59    24985.18    365.75 o 
  16   2   1     2279.73     2330.11     51.03 o 
  18   2   1      868.79      770.43     20.48 o 
  20   2   1        5.19       -9.37      9.37 o 
  22   2   1     5085.19     4891.33     82.07 o 
  24   2   1     6195.73     6275.75    164.66 o 
  26   2   1     8488.04     8185.83    195.90 o 
  28   2   1     3276.11     3285.07    100.06 o 
  30   2   1     1408.11     1403.13     62.76 o 
  32   2   1      197.03      143.13     32.83 o 
  34   2   1      275.48      227.61     42.61 o 
  36   2   1      263.49      257.31     44.33 o 
  38   2   1      207.57      237.86     44.42 o 
 -35   3   1      304.26      330.37    126.27 o 
 -33   3   1       60.50       30.08     67.86 o 
 -31   3   1       72.70       43.66     67.82 o 
 -29   3   1      932.60     1204.33    109.08 o 
 -27   3   1     2135.94     2151.50    358.12 o 
 -25   3   1     2887.54     3092.90    153.42 o 
 -23   3   1     5098.69     5394.92    204.60 o 
 -21   3   1     3073.48     3026.44    172.10 o 
 -19   3   1       64.53       32.32     36.45 o 
 -17   3   1      185.77      170.83     40.90 o 
 -15   3   1     2165.32     2325.92     71.34 o 
 -13   3   1    15857.77    16689.97    288.17 o 
 -11   3   1    16558.75    17258.58    254.06 o 
  -9   3   1    20839.56    21271.45    352.46 o 
  -7   3   1    10668.52    10807.55    182.78 o 
  -5   3   1     4908.93     4579.87     75.28 o 
  -3   3   1       11.98        4.97     13.83 o 
  -1   3   1     4686.05     4742.53    106.79 o 
   1   3   1    11856.32    11713.61    227.95 o 
   3   3   1    29531.31    30350.96    547.33 o 
   5   3   1    24798.95    25472.52    561.58 o 
   7   3   1    13070.27    12811.06    212.76 o 
   9   3   1    11083.20    11295.36    196.96 o 
  11   3   1      383.45      333.65     32.45 o 
  13   3   1     5387.33     5304.53    135.38 o 
  15   3   1     3884.96     3863.17     97.43 o 
  17   3   1     7205.48     6959.37    213.45 o 
  19   3   1     9464.75     9172.28    271.81 o 
  21   3   1     5803.89     5816.46    205.68 o 
  23   3   1     2052.62     2079.69    121.01 o 
  25   3   1      178.26      195.40     57.76 o 
  27   3   1       36.41       47.76     51.98 o 
  29   3   1      953.66      868.53     98.01 o 
  31   3   1     1177.54     1359.18    119.96 o 
  33   3   1      861.03      962.22    111.84 o 
  35   3   1      738.62      772.94    156.00 o 
 -30   4   1      157.41       65.02     66.23 o 
 -28   4   1      270.21      184.47     69.34 o 
 -26   4   1       79.27      104.70     60.19 o 
 -24   4   1      112.50       26.67     49.60 o 
 -22   4   1      183.59      180.61     58.74 o 
 -20   4   1     1439.34     1285.29     94.01 o 
 -18   4   1     1962.33     1863.77    144.47 o 
 -16   4   1     1418.66     1483.79     87.40 o 
 -14   4   1      430.43      453.47     48.25 o 
 -12   4   1      787.49      862.91     40.71 o 
 -10   4   1      164.72      157.96     26.30 o 
  -8   4   1     1996.89     1907.48     56.61 o 
  -6   4   1     1852.39     1816.95     64.30 o 
  -4   4   1     4313.91     4299.94    192.22 o 
  -2   4   1     5176.08     5144.99    211.38 o 
   0   4   1     3421.32     3508.43    161.18 o 
   2   4   1      481.41      479.13     61.69 o 
   4   4   1       25.20      -19.96     34.94 o 
   6   4   1      404.96      345.40     24.08 o 
   8   4   1     2913.59     2926.29     76.11 o 
  10   4   1     1130.47     1169.60     50.96 o 
  12   4   1     3063.79     2946.90    157.15 o 
  14   4   1     3038.05     2848.26    164.86 o 
  16   4   1     1401.53     1276.13     88.88 o 
  18   4   1       17.55      -33.02     33.02 o 
  20   4   1      166.04      137.83     95.21 o 
  22   4   1      141.38      223.90     58.51 o 
  24   4   1     1090.61     1105.97    158.05 o 
  26   4   1      417.99      522.99     81.24 o 
  28   4   1      290.28      258.86     72.88 o 
  30   4   1      232.94      209.95     72.28 o 
 -23   5   1       26.15       -6.53     52.21 o 
 -21   5   1        5.69      -46.33     46.33 o 
 -19   5   1        3.13       -1.44     63.78 o 
 -17   5   1       20.32       31.66     41.78 o 
 -15   5   1       32.80       -9.19     35.61 o 
 -13   5   1       26.53       23.32     34.62 o 
 -11   5   1        7.28       10.45     29.84 o 
  -9   5   1       31.15       41.45     27.68 o 
  -7   5   1      336.63      264.39     34.47 o 
  -5   5   1      176.27      145.75     25.92 o 
  -3   5   1      213.77      259.88     38.32 o 
   5   5   1       27.13       12.92     27.01 o 
   7   5   1        4.47      -17.60     17.60 o 
   9   5   1        7.94      -35.96     35.96 o 
  11   5   1       54.60        0.88     44.33 o 
  13   5   1        3.58        1.47     50.05 o 
  15   5   1        6.98       -9.80     33.73 o 
  17   5   1       13.39      -21.01     38.63 o 
  19   5   1      144.09      127.10     50.00 o 
  21   5   1       15.07       -7.17     93.95 o 
  23   5   1       52.91       34.15     55.56 o 
 -12   6   1       19.50       25.46     39.30 o 
 -10   6   1        4.33      -31.55     31.55 o 
  -8   6   1       16.51       34.13     30.20 o 
  -6   6   1      164.43      181.16     53.15 o 
  -4   6   1      263.03      290.13     52.86 o 
  -2   6   1        4.72       54.46     33.91 o 
   6   6   1        6.37      -39.34     39.34 o 
   8   6   1      123.34       94.40     53.73 o 
  10   6   1      157.18      161.93     62.25 o 
  12   6   1      160.59      232.60    116.05 o 
 -40   0   2      195.86      176.47     71.65 o 
 -38   0   2      289.65      390.42     81.34 o 
 -36   0   2     1840.32     1911.54    148.83 o 
 -34   0   2     1945.58     2117.85    149.74 o 
 -32   0   2     1455.21     1583.19    127.77 o 
 -30   0   2     3024.79     2808.52    165.87 o 
 -28   0   2       10.48       53.47     49.61 o 
 -26   0   2      505.33      522.69     49.04 o 
 -24   0   2    10485.31    10900.27    249.33 o 
 -22   0   2    17684.03    17980.46    368.25 o 
 -20   0   2    24714.54    25573.98    495.17 o 
 -18   0   2    28976.60    28329.38    537.23 o 
 -16   0   2     3712.53     3139.77     91.75 o 
 -14   0   2     4843.55     4852.52    160.17 o 
 -12   0   2       45.71       34.10     13.95 o 
 -10   0   2    48629.91    52344.57    655.52 o 
  -8   0   2    90805.98    95713.13   1179.38 o 
  -6   0   2    96287.49   104560.06   1285.16 o 
  -4   0   2   248766.31   260277.89   3178.68 o 
  -2   0   2    32922.10    35013.15    602.32 o 
   0   0   2      623.52      622.89     16.23 o 
   2   0   2      187.77      226.41     15.15 o 
   4   0   2    38963.42    45745.35    561.87 o 
   6   0   2    32013.36    35850.63    413.00 o 
   8   0   2   139463.66   167978.53   1894.39 o 
  10   0   2    67572.08    75531.65    862.96 o 
  12   0   2    47674.91    50446.00    636.48 o 
  14   0   2    27055.85    29741.49    474.67 o 
  16   0   2     4662.49     4979.46    107.70 o 
  18   0   2     4666.38     4438.41    102.85 o 
  20   0   2    19556.95    19293.99    332.69 o 
  22   0   2    24494.65    24592.44    551.93 o 
  24   0   2    11325.67    11610.95    263.07 o 
  26   0   2     3578.63     3476.32    117.86 o 
  28   0   2     4561.27     4768.55    226.73 o 
  30   0   2      419.08      543.52     80.04 o 
  32   0   2      674.06      730.52     96.66 o 
  34   0   2     1741.49     1809.98    142.79 o 
  36   0   2     1934.41     2113.32    158.25 o 
  38   0   2     1168.67     1325.97    131.52 o 
 -39   1   2      339.12      380.64     59.35 o 
 -37   1   2        8.52      -35.95     35.95 o 
 -35   1   2       35.52       43.24     40.54 o 
 -33   1   2      225.96      233.90     84.79 o 
 -31   1   2     1447.28     1526.46     77.21 o 
 -29   1   2     2743.11     2758.22     91.31 o 
 -27   1   2     5055.06     5156.58    155.68 o 
 -25   1   2     7499.84     7407.18    162.21 o 
 -23   1   2     2182.79     1932.09     86.22 o 
 -21   1   2       61.50       34.04     15.01 o 
 -19   1   2     3638.83     3685.47     64.25 o 
 -17   1   2     4745.22     4766.93     70.05 o 
 -15   1   2    25223.17    26675.56    302.76 o 
 -13   1   2    43603.96    44509.89    487.22 o 
 -11   1   2    15901.79    15419.86    178.11 o 
  -9   1   2    44550.49    46382.92    538.03 o 
  -7   1   2     5104.45     4901.88     69.74 o 
  -5   1   2    13230.40    14963.23    163.78 o 
  -3   1   2    14901.56    16057.84    176.39 o 
  -1   1   2    74970.30    82958.85   1100.76 o 
   1   1   2    89076.82   101080.40   1295.41 o 
   3   1   2    48956.50    53181.67    570.06 o 
   5   1   2    17817.14    18455.78    173.10 o 
   7   1   2     9508.88     9824.31     88.68 o 
   9   1   2     2597.75     3221.43     40.11 o 
  11   1   2    13622.60    14414.34    151.59 o 
  13   1   2    30229.43    31158.93    295.56 o 
  15   1   2    25149.48    25931.66    277.31 o 
  17   1   2    28935.79    29637.20    316.92 o 
  19   1   2    13137.25    13348.93    167.70 o 
  21   1   2      356.87      327.10     26.61 o 
  23   1   2      440.49      433.05     30.89 o 
  25   1   2     1018.47      931.96     45.75 o 
  27   1   2     3583.95     3487.17    101.72 o 
  29   1   2     3110.67     3211.62     99.78 o 
  31   1   2     2471.64     2610.90    169.86 o 
  33   1   2     2112.34     2154.92    132.11 o 
  35   1   2      576.77      708.31    166.70 o 
  37   1   2        0.21       14.33     38.75 o 
  39   1   2       93.78       32.90     47.71 o 
 -38   2   2       82.20       88.75     35.92 o 
 -36   2   2      147.17      121.03     62.69 o 
 -34   2   2      126.07       19.51     29.07 o 
 -32   2   2       64.48       15.73     25.67 o 
 -30   2   2      161.66      136.60     28.52 o 
 -28   2   2        9.60      -20.61     20.61 o 
 -26   2   2      408.64      364.37     50.54 o 
 -24   2   2      245.00      205.75     27.56 o 
 -22   2   2      715.04      571.49     32.97 o 
 -20   2   2     3072.66     2997.68     78.00 o 
 -18   2   2     1864.55     1749.44     48.94 o 
 -16   2   2      758.04      746.54     26.98 o 
 -14   2   2       16.90        2.93     13.67 o 
 -12   2   2        1.00      -11.27     11.27 o 
 -10   2   2     5772.38     6087.53     86.43 o 
  -8   2   2     2310.03     2378.29     40.42 o 
  -6   2   2     5266.24     5492.53     85.24 o 
  -4   2   2     6980.56     7398.86    108.97 o 
  -2   2   2     3183.25     3295.34     61.88 o 
   0   2   2      828.00      805.23     21.12 o 
   2   2   2       84.18       71.56      9.08 o 
   4   2   2      331.34      331.95     12.10 o 
   6   2   2    16996.96    18325.08    237.82 o 
   8   2   2     3104.83     3316.22     57.41 o 
  10   2   2     1814.43     1800.71     41.57 o 
  12   2   2     4302.03     4440.78     83.73 o 
  14   2   2     1102.31     1089.36     49.67 o 
  16   2   2      133.99      103.72     15.78 o 
  18   2   2      318.52      290.28     11.98 o 
  20   2   2      471.43      508.18     19.22 o 
  22   2   2     1877.33     1809.83     49.42 o 
  24   2   2     1432.24     1359.36     55.88 o 
  26   2   2      560.63      551.52     40.94 o 
  28   2   2      191.06      187.23     32.04 o 
  30   2   2        2.66      -24.26     24.26 o 
  32   2   2       55.74       45.73     28.86 o 
  34   2   2       55.38       22.10     33.36 o 
  36   2   2       12.89       11.29     34.06 o 
 -35   3   2        0.59      -86.90     86.90 o 
 -33   3   2        2.94       47.71     65.35 o 
 -31   3   2        0.21       23.16     60.25 o 
 -29   3   2       67.75       88.60     57.19 o 
 -27   3   2      485.94      559.73     82.40 o 
 -25   3   2      234.74      150.67     56.11 o 
 -23   3   2       42.94       93.02     50.22 o 
 -21   3   2       28.62       73.79     43.41 o 
 -19   3   2      415.72      390.07     56.39 o 
 -17   3   2       91.49      135.88     21.81 o 
 -15   3   2        6.69      -12.12     14.32 o 
 -13   3   2     2554.63     2697.95     61.10 o 
 -11   3   2      355.44      359.40     23.99 o 
  -9   3   2     2083.77     2096.28     52.97 o 
  -7   3   2       11.11        0.75     13.07 o 
  -5   3   2        1.49        3.10     11.31 o 
  -3   3   2      463.94      449.74     21.04 o 
  -1   3   2     5236.99     5063.29    135.56 o 
   1   3   2      412.75      313.56     26.18 o 
   3   3   2      638.84      535.63     20.46 o 
   5   3   2      463.92      410.18     20.14 o 
   7   3   2      159.14      146.77     20.99 o 
   9   3   2       89.90       74.40     11.62 o 
  11   3   2      170.45      184.39     25.18 o 
  13   3   2     3027.38     2712.51     87.72 o 
  15   3   2     1732.31     1788.57     75.66 o 
  17   3   2      277.30      277.22     62.11 o 
  19   3   2      364.50      374.45    134.08 o 
  21   3   2       15.87      -22.63     38.19 o 
  23   3   2        4.98       -8.76     42.13 o 
  25   3   2       52.71       91.94     50.27 o 
  27   3   2       45.86       97.85     56.89 o 
  29   3   2       15.22      -49.97     49.97 o 
  31   3   2      327.16      252.82    101.46 o 
  33   3   2       25.36      -18.53     64.44 o 
  35   3   2       45.81       -4.70     98.35 o 
 -30   4   2      166.50      178.86     74.16 o 
 -28   4   2        4.66       -0.82     55.19 o 
 -26   4   2       24.49       58.52    102.02 o 
 -24   4   2      599.52      739.67     85.68 o 
 -22   4   2     1504.02     1619.19    110.65 o 
 -20   4   2     1133.52     1431.67    118.90 o 
 -18   4   2     2288.36     2126.66    112.38 o 
 -16   4   2      434.02      431.91     55.14 o 
 -14   4   2        0.59      -33.02     42.64 o 
 -12   4   2       11.66      -20.06     20.06 o 
 -10   4   2      921.96      890.56     47.71 o 
  -8   4   2     4166.74     4203.43    130.08 o 
  -6   4   2     6559.89     6679.98    144.71 o 
  -4   4   2     6404.57     6400.21    121.03 o 
  -2   4   2     1195.84     1187.30     44.68 o 
   0   4   2      530.86      473.14     32.87 o 
   2   4   2      100.96      115.47     15.66 o 
   4   4   2     2198.24     1945.02     92.30 o 
   6   4   2     2079.77     2016.36     53.98 o 
   8   4   2     5208.24     5156.80    127.84 o 
  10   4   2     3833.16     3724.14    134.75 o 
  12   4   2     1825.08     1861.42     71.75 o 
  14   4   2     1486.57     1226.68    110.43 o 
  16   4   2        7.46       -3.52     49.61 o 
  18   4   2     1293.65     1121.53     81.75 o 
  20   4   2     1015.79     1113.68    128.73 o 
  22   4   2     1225.10     1361.07    101.27 o 
  24   4   2      655.32      668.43     81.73 o 
  26   4   2      567.59      504.05     82.43 o 
  28   4   2      182.34      216.41     69.60 o 
  30   4   2        6.59       52.86     64.33 o 
 -23   5   2      313.11      236.47     71.65 o 
 -21   5   2       20.86       29.31     50.35 o 
 -19   5   2      203.00      244.89     56.69 o 
 -17   5   2      496.88      626.30     79.75 o 
 -15   5   2     1277.82     1411.25    139.12 o 
 -13   5   2     1703.00     1892.22    161.83 o 
 -11   5   2     1408.02     1503.57    121.94 o 
  -9   5   2      831.84      951.63     48.63 o 
  -7   5   2      363.99      330.84     58.89 o 
  -5   5   2      111.37       98.50     27.49 o 
  -3   5   2     1079.01     1008.65     52.23 o 
  -1   5   2     2320.94     2280.94     76.23 o 
   1   5   2     3125.99     2957.93    124.91 o 
   3   5   2     2302.39     2129.16    103.75 o 
   5   5   2     1799.79     1688.54     62.94 o 
   7   5   2      116.51      102.39     21.89 o 
   9   5   2        0.59       12.48     36.40 o 
  11   5   2      446.07      402.68     65.50 o 
  13   5   2     1410.31     1287.61    117.02 o 
  15   5   2     1193.60     1159.87    114.19 o 
  17   5   2     1555.57     1597.06    100.42 o 
  19   5   2      730.29      680.90     82.26 o 
  21   5   2      211.26      262.86     61.97 o 
  23   5   2       15.89       -1.51     62.53 o 
 -12   6   2       36.91       10.53     38.82 o 
 -10   6   2      311.56      298.52     54.62 o 
  -8   6   2      322.55      313.82     43.55 o 
  -6   6   2      354.43      414.67     68.28 o 
  -4   6   2      361.74      325.25     59.18 o 
   6   6   2      482.51      348.34     55.07 o 
   8   6   2      515.25      332.20     64.32 o 
  10   6   2      372.45      341.40     69.90 o 
  12   6   2      226.57      265.15     75.17 o 
 -39   1   3       19.52       48.99     42.96 o 
 -37   1   3       61.69       34.86     59.09 o 
 -35   1   3      146.28      162.87     78.47 o 
 -33   1   3      208.66      247.17     48.04 o 
 -31   1   3     1666.10     1744.18     82.51 o 
 -29   1   3      979.94      994.48     56.18 o 
 -27   1   3     1475.41     1534.28     65.79 o 
 -25   1   3      223.76      234.97     50.46 o 
 -23   1   3       72.69       72.07     27.48 o 
 -21   1   3       41.06        8.29     15.07 o 
 -19   1   3     7622.32     7777.97    109.71 o 
 -17   1   3    10573.03    11188.41    135.74 o 
 -15   1   3    15624.20    16347.15    184.17 o 
 -13   1   3     5223.43     4804.36     73.72 o 
 -11   1   3      440.89      314.96     15.20 o 
  -9   1   3     3104.91     3093.90     67.81 o 
  -7   1   3     1766.65     1780.43     31.76 o 
  -5   1   3    17903.91    19071.36    243.60 o 
  -3   1   3    32060.20    32387.03    348.04 o 
  -1   1   3    26416.92    28592.16    276.47 o 
   1   1   3    44492.16    46839.15    471.10 o 
   3   1   3     3346.16     3172.52     39.58 o 
   5   1   3     2906.37     2854.19     36.28 o 
   7   1   3     6148.53     6672.57     75.04 o 
   9   1   3    17949.74    19238.36    176.84 o 
  11   1   3     5083.80     4711.60     55.51 o 
  13   1   3    19040.92    18680.55    176.16 o 
  15   1   3     6455.89     6512.52     80.69 o 
  17   1   3     9305.99     9157.60    114.05 o 
  19   1   3      674.13      621.60     31.46 o 
  21   1   3      353.87      366.64     23.97 o 
  23   1   3     1361.55     1375.93     88.00 o 
  25   1   3     3894.78     3981.14     94.09 o 
  27   1   3     3004.41     2882.66     91.86 o 
  29   1   3     1143.66     1188.45     79.10 o 
  31   1   3      303.56      294.83     62.41 o 
  33   1   3      288.03      252.95     53.01 o 
  35   1   3        3.44       -8.02     42.13 o 
  37   1   3       33.82       23.02     40.23 o 
 -38   2   3      347.54      360.81     43.86 o 
 -36   2   3     1055.18     1208.75     98.45 o 
 -34   2   3      421.14      431.65     62.91 o 
 -32   2   3       58.16       50.16     25.83 o 
 -30   2   3       26.48       17.58     22.55 o 
 -28   2   3      995.69      956.05     49.30 o 
 -26   2   3     2390.80     2491.42     82.06 o 
 -24   2   3     4852.70     5220.70    234.84 o 
 -22   2   3    10949.69    11304.68    258.21 o 
 -20   2   3     6793.59     6594.85    207.29 o 
 -18   2   3     2091.04     1886.25     49.20 o 
 -16   2   3        2.07       -0.43     11.49 o 
 -14   2   3     6268.89     6857.29     95.12 o 
 -12   2   3    11519.67    11852.83    186.53 o 
 -10   2   3    39746.39    40992.27    520.94 o 
  -8   2   3    31704.72    31015.35    433.31 o 
  -6   2   3    15651.75    15060.47    217.22 o 
  -4   2   3    29328.38    29353.15    406.03 o 
  -2   2   3       38.17       48.97     11.59 o 
   0   2   3     1363.03     1476.65     32.30 o 
   2   2   3    25858.93    25824.27    327.10 o 
   4   2   3    65879.39    71729.81    925.26 o 
   6   2   3    38276.88    39255.74    453.93 o 
   8   2   3    23632.08    23566.99    307.54 o 
  10   2   3     8670.42     8438.41    126.12 o 
  12   2   3     2115.39     2119.90     49.27 o 
  14   2   3      893.83      847.38     35.10 o 
  16   2   3     5898.11     5954.23     76.64 o 
  18   2   3    13800.56    13642.95    185.52 o 
  20   2   3    11957.35    12069.46    154.92 o 
  22   2   3    11929.96    11814.15    219.19 o 
  24   2   3     3279.02     3135.45     87.74 o 
  26   2   3      209.27      196.53     35.75 o 
  28   2   3        8.15       39.26     25.55 o 
  30   2   3     1430.11     1438.05     65.57 o 
  32   2   3     1097.17     1137.15     61.21 o 
  34   2   3      871.92      910.58     67.07 o 
  36   2   3      961.75     1251.49     97.12 o 
 -35   3   3      155.28      109.96    109.67 o 
 -33   3   3      796.82      908.00    110.16 o 
 -31   3   3     1217.85     1364.27    250.87 o 
 -29   3   3      770.57      805.79     95.93 o 
 -27   3   3     1211.38     1218.71    105.04 o 
 -25   3   3      544.99      638.05     80.27 o 
 -23   3   3       65.58       33.68     68.41 o 
 -21   3   3     1065.42     1162.59     89.04 o 
 -19   3   3     3881.90     3908.12    156.76 o 
 -17   3   3     8781.53     9025.72    201.87 o 
 -15   3   3    10551.28    10429.30    194.07 o 
 -13   3   3    10463.75    10574.19    172.83 o 
 -11   3   3     1552.88     1416.22     41.29 o 
  -9   3   3       30.63        4.47     11.32 o 
  -7   3   3     3036.66     3166.57     56.53 o 
  -5   3   3    11988.56    11985.19    179.28 o 
  -3   3   3    13638.07    13438.15    200.58 o 
  -1   3   3    31358.88    32475.52    453.88 o 
   1   3   3    19168.26    19213.91    276.93 o 
   3   3   3     4502.72     4396.22    116.31 o 
   5   3   3      878.61      808.93     27.68 o 
   7   3   3     1137.75     1124.14     34.61 o 
   9   3   3     9497.87     9498.02    175.50 o 
  11   3   3    15693.16    15555.16    273.58 o 
  13   3   3    11639.46    11870.40    223.35 o 
  15   3   3     8397.46     8175.47    334.79 o 
  17   3   3     4682.73     4765.66    238.95 o 
  19   3   3      758.31      678.02     65.14 o 
  21   3   3      181.14      137.26     53.15 o 
  23   3   3     1309.98     1270.88     96.41 o 
  25   3   3     3163.88     3245.39    159.96 o 
  27   3   3     2866.79     2933.51    159.02 o 
  29   3   3     1292.66     1317.92    117.68 o 
  31   3   3      859.24      885.57    108.78 o 
  33   3   3      175.12       54.15     70.21 o 
 -30   4   3        0.49      -20.65     60.45 o 
 -28   4   3      241.53      174.87     71.95 o 
 -26   4   3      397.55      466.17     81.41 o 
 -24   4   3      460.59      427.16     72.91 o 
 -22   4   3      718.47      666.87    136.62 o 
 -20   4   3      440.22      424.02     65.21 o 
 -18   4   3      438.43      410.74     59.53 o 
 -16   4   3       21.67      -13.39     31.78 o 
 -14   4   3      204.66      175.85     42.16 o 
 -12   4   3     2354.89     2283.73     91.54 o 
 -10   4   3     2691.41     2663.28     69.78 o 
  -8   4   3     2227.72     2218.99     59.92 o 
  -6   4   3     3392.40     3374.71     91.42 o 
  -4   4   3      688.99      769.65     39.51 o 
  -2   4   3        0.74      -15.26     15.40 o 
   0   4   3      750.99      734.09     33.00 o 
   2   4   3      835.64      828.56     75.38 o 
   4   4   3     3381.68     3542.04    180.82 o 
   6   4   3     4108.43     4059.40     87.93 o 
   8   4   3     2695.91     2610.68     76.79 o 
  10   4   3     1494.82     1390.15     59.15 o 
  12   4   3       80.30       41.99     41.99 o 
  14   4   3      212.51      115.26     52.12 o 
  16   4   3     1152.04     1094.13    108.62 o 
  18   4   3      467.90      482.82     59.56 o 
  20   4   3     1680.84     1802.82    110.61 o 
  22   4   3      833.31      865.00     84.75 o 
  24   4   3      211.45      120.08     81.92 o 
  26   4   3      194.11      125.57     60.10 o 
  28   4   3        0.80       -8.66     57.09 o 
  30   4   3       70.74       51.53     68.40 o 
 -23   5   3        1.64      -12.32     54.74 o 
 -21   5   3       24.40       75.08     54.75 o 
 -19   5   3        2.18       16.22     44.40 o 
 -17   5   3       24.47        7.10     40.87 o 
 -15   5   3        0.20        3.59     37.49 o 
 -13   5   3        3.24       29.37     37.12 o 
 -11   5   3       92.97       66.50     46.24 o 
  -9   5   3       34.61        2.05     21.93 o 
  -7   5   3      216.87      205.78     32.96 o 
  -5   5   3       55.46      -29.80     36.70 o 
  -3   5   3        3.63      -21.16     21.16 o 
  -1   5   3       33.27        1.47     30.83 o 
   1   5   3        1.04        3.23     29.36 o 
   3   5   3       32.07       23.19     31.85 o 
   5   5   3        0.15        8.46     18.51 o 
   7   5   3        0.16       -4.60     22.04 o 
   9   5   3        0.10      -20.70     36.70 o 
  11   5   3       73.38       -9.10     41.69 o 
  13   5   3        2.28       -4.11     48.59 o 
  15   5   3      146.05       81.48     59.02 o 
  17   5   3        5.31      -15.68     38.95 o 
  19   5   3       89.72       74.04     47.87 o 
  21   5   3        3.79       -4.92     48.52 o 
  23   5   3       27.79       83.09     58.28 o 
 -10   6   3      134.37      127.51     40.31 o 
  -8   6   3      138.92      168.77     38.57 o 
  -6   6   3       25.26       54.90     52.11 o 
   6   6   3      201.90      230.79     47.86 o 
   8   6   3      120.39       64.15     48.45 o 
  10   6   3       22.49      121.84     53.87 o 
 -40   0   4      380.85      360.35     83.11 o 
 -38   0   4      754.43      695.11    100.62 o 
 -36   0   4      241.63      204.67     74.00 o 
 -34   0   4       36.95       79.62     45.49 o 
 -32   0   4      846.51      844.38     99.91 o 
 -30   0   4      689.00      714.55     88.88 o 
 -28   0   4     4577.05     4394.58    214.63 o 
 -26   0   4     9110.33     9241.65    269.29 o 
 -24   0   4     8854.71     8617.53    246.37 o 
 -22   0   4     5824.07     5623.50    151.17 o 
 -20   0   4        2.87       -6.40     22.49 o 
 -18   0   4      413.47      364.87     34.50 o 
 -16   0   4     3203.79     3049.07     89.29 o 
 -14   0   4    57173.74    59257.12   1057.91 o 
 -12   0   4    41691.30    42819.11    670.98 o 
 -10   0   4    84124.55    86387.69   1316.99 o 
  -8   0   4     6413.45     6070.01    111.97 o 
  -6   0   4    22288.58    21318.94    281.01 o 
  -4   0   4      803.50      887.09     27.38 o 
  -2   0   4    13211.75    15279.49    239.46 o 
   0   0   4   123076.35   154159.27   1859.28 o 
   2   0   4    66055.60    78985.05    958.43 o 
   4   0   4   104944.85   131324.41   1596.26 o 
   6   0   4    37793.62    39008.24    485.08 o 
   8   0   4    28134.85    30666.21    386.98 o 
  10   0   4     1141.83     1118.84     33.48 o 
  12   0   4    25481.09    26949.69    383.83 o 
  14   0   4    33789.61    36091.24    509.19 o 
  16   0   4    21708.88    20349.05    303.99 o 
  18   0   4    32190.81    32231.50    466.51 o 
  20   0   4    12836.47    12162.00    265.01 o 
  22   0   4     7880.17     7539.42    188.44 o 
  24   0   4        0.78      -24.65     24.65 o 
  26   0   4      210.53      227.73     60.64 o 
  28   0   4     4255.50     4132.86    210.52 o 
  30   0   4     4121.72     4028.42    214.13 o 
  32   0   4     4446.38     4706.23    242.47 o 
  34   0   4     1794.97     2099.12    159.71 o 
  36   0   4      564.43      577.05     98.70 o 
  38   0   4       12.71       -3.96     57.98 o 
 -39   1   4       15.88       48.67     42.22 o 
 -37   1   4      425.03      489.31     75.48 o 
 -35   1   4      511.07      566.37     62.75 o 
 -33   1   4     1349.13     1527.87    107.02 o 
 -31   1   4     1511.96     1419.34     75.05 o 
 -29   1   4      893.50      814.22     51.47 o 
 -27   1   4       20.50       13.64     24.78 o 
 -25   1   4      267.24      272.75     32.82 o 
 -23   1   4     4091.14     4301.43    107.98 o 
 -21   1   4     5201.10     5062.14     96.62 o 
 -19   1   4    17406.94    17420.22    213.27 o 
 -17   1   4    11865.06    11757.47    159.53 o 
 -15   1   4     8210.04     7838.43    105.31 o 
 -13   1   4     1599.71     1580.86     33.88 o 
 -11   1   4        4.01       -7.39      7.39 o 
  -9   1   4    20879.89    22519.61    268.71 o 
  -7   1   4    19164.47    19943.23    271.31 o 
  -5   1   4    86085.05    89530.20   1304.72 o 
  -3   1   4    20466.23    20729.92    263.83 o 
  -1   1   4    47430.66    49494.18    566.38 o 
   1   1   4     3162.91     2985.77     48.22 o 
   3   1   4      323.94      310.28     12.53 o 
   5   1   4     8637.49     8676.98     92.29 o 
   7   1   4    32638.92    33799.32    446.08 o 
   9   1   4    52059.98    56719.27    607.45 o 
  11   1   4    22696.26    22201.06    211.86 o 
  13   1   4    25877.15    26692.60    280.66 o 
  15   1   4     4016.77     3845.07     54.45 o 
  17   1   4       95.36       81.72     14.52 o 
  19   1   4     3382.21     3444.66     65.40 o 
  21   1   4     3692.29     3382.12     78.72 o 
  23   1   4     9599.21     9559.99    168.95 o 
  25   1   4     5492.07     5457.08    132.41 o 
  27   1   4     4551.71     4616.48    122.31 o 
  29   1   4     1126.89     1138.51     76.57 o 
  31   1   4      218.46      166.86     44.77 o 
  33   1   4      302.96      270.50     50.83 o 
  35   1   4      528.55      480.07     63.25 o 
  37   1   4      587.09      546.95     74.02 o 
 -38   2   4        5.02       -5.58     66.49 o 
 -36   2   4        4.67       20.89     30.01 o 
 -34   2   4       42.33       57.09     29.27 o 
 -32   2   4       17.69        9.27     25.44 o 
 -30   2   4      167.28      116.71     36.32 o 
 -28   2   4      966.51      819.95     46.08 o 
 -26   2   4      100.47       75.46     22.40 o 
 -24   2   4      807.36      724.47     37.32 o 
 -22   2   4      118.69       91.04     33.96 o 
 -20   2   4      454.21      453.35     33.54 o 
 -18   2   4      751.48      718.85     37.70 o 
 -16   2   4      592.74      493.15     24.90 o 
 -14   2   4     3173.66     3154.19     53.93 o 
 -12   2   4      581.98      563.52     20.68 o 
 -10   2   4     4985.31     4909.65     81.51 o 
  -8   2   4     4623.66     4882.94     86.37 o 
  -6   2   4      770.31      707.84     25.96 o 
  -4   2   4     2121.50     2379.22     47.96 o 
  -2   2   4      978.71     1047.98     29.71 o 
   0   2   4     2984.02     3007.27     55.71 o 
   2   2   4     3404.41     3512.19     63.78 o 
   4   2   4    14903.46    15719.52    208.98 o 
   6   2   4      113.30       89.56      9.05 o 
   8   2   4     2600.70     2681.68     46.03 o 
  10   2   4      563.16      594.14     20.14 o 
  12   2   4       63.93       80.12     16.24 o 
  14   2   4     3028.74     3183.07     53.58 o 
  16   2   4     2179.68     2362.55     46.63 o 
  18   2   4     3378.47     3485.25     59.59 o 
  20   2   4      703.38      808.31     33.86 o 
  22   2   4      165.75      155.78     31.53 o 
  24   2   4       33.74        4.61     22.85 o 
  26   2   4        0.99       11.50     23.19 o 
  28   2   4      501.70      523.72     42.69 o 
  30   2   4      230.08      229.43     47.17 o 
  32   2   4      157.31      182.39     41.64 o 
  34   2   4      166.50      130.52     49.33 o 
  36   2   4      151.59      153.86     50.80 o 
 -35   3   4        4.84      -84.11     84.11 o 
 -33   3   4       27.97      127.70     74.53 o 
 -31   3   4      210.67      245.88     76.75 o 
 -29   3   4        0.28       13.87     52.37 o 
 -27   3   4       23.74       13.72     49.82 o 
 -25   3   4       25.93       48.10     49.74 o 
 -23   3   4        2.46       -0.39     44.11 o 
 -21   3   4      528.51      529.18    207.32 o 
 -19   3   4       85.71      190.55     45.19 o 
 -17   3   4     1610.77     1773.25     71.85 o 
 -15   3   4        6.86       53.33     32.05 o 
 -13   3   4      131.81      130.34     34.76 o 
 -11   3   4        0.38      -13.81     13.81 o 
  -9   3   4       59.48       35.10     15.85 o 
  -7   3   4     1271.72     1310.35     36.03 o 
  -5   3   4     2327.67     2402.00     55.28 o 
  -3   3   4      363.31      357.64     22.55 o 
  -1   3   4       48.66       15.74     14.98 o 
   1   3   4     1987.52     2149.47     38.06 o 
   3   3   4      176.45      162.70     11.90 o 
   5   3   4       38.51       57.86     10.13 o 
   7   3   4     2454.07     2362.97     63.25 o 
   9   3   4      594.99      562.08     33.94 o 
  11   3   4     1906.00     1747.84     65.63 o 
  13   3   4       12.36       -5.93     24.73 o 
  15   3   4      592.22      525.15     82.78 o 
  17   3   4       58.20       23.63     49.62 o 
  19   3   4       33.03        9.68     35.72 o 
  21   3   4      250.00      208.94     52.19 o 
  23   3   4       83.77       42.88    106.14 o 
  25   3   4      144.22      122.51     53.57 o 
  27   3   4      379.96      348.09     82.45 o 
  29   3   4       43.38       54.16     59.11 o 
  31   3   4        9.12        0.03     63.23 o 
  33   3   4        0.34       60.74     69.22 o 
 -30   4   4       86.11      219.65     78.79 o 
 -28   4   4      448.68      577.63     90.05 o 
 -26   4   4      831.92      959.46    122.45 o 
 -24   4   4      195.99      239.26     64.69 o 
 -22   4   4      735.37      839.88    126.92 o 
 -20   4   4       24.56       32.01     43.17 o 
 -18   4   4       58.56       14.97     41.57 o 
 -16   4   4      709.23      697.53     66.93 o 
 -14   4   4     1021.02     1129.16     76.86 o 
 -12   4   4     3459.71     3569.61    105.09 o 
 -10   4   4     2928.45     3162.45     91.16 o 
  -8   4   4     2790.85     2880.91     74.21 o 
  -6   4   4       74.00       80.55     26.91 o 
  -4   4   4        1.24      -14.36     14.36 o 
  -2   4   4     1950.66     1973.14     74.22 o 
   0   4   4     2281.83     2297.44     92.32 o 
   2   4   4     4009.33     4042.06    122.20 o 
   4   4   4     4250.03     4137.67     89.12 o 
   6   4   4     3556.83     3545.37     83.90 o 
   8   4   4      189.22      205.11     26.28 o 
  10   4   4      234.40      211.76     40.07 o 
  12   4   4      674.84      637.28     75.80 o 
  14   4   4     1916.18     1774.35    132.55 o 
  16   4   4     2952.65     2735.55    175.41 o 
  18   4   4     1165.82     1122.90    122.14 o 
  20   4   4      930.43      982.66     85.14 o 
  22   4   4      263.06      320.35     64.20 o 
  24   4   4       80.95       63.94     51.71 o 
  26   4   4      102.84       67.23    116.56 o 
  28   4   4      181.89      141.58     66.15 o 
 -23   5   4      419.43      418.50     77.91 o 
 -21   5   4      503.74      457.36     75.09 o 
 -19   5   4      449.79      591.17     75.81 o 
 -17   5   4      867.66      998.07     98.36 o 
 -15   5   4      452.88      504.21     68.14 o 
 -13   5   4      287.96      325.88     51.51 o 
 -11   5   4      135.69      109.78     59.97 o 
  -9   5   4      255.14      298.59     53.15 o 
  -7   5   4     2298.75     2321.99    127.95 o 
  -5   5   4     1730.53     1761.81     95.22 o 
   3   5   4      150.39      120.92     22.99 o 
   5   5   4      259.04      263.76     31.33 o 
   7   5   4      941.71     1027.37     82.72 o 
   9   5   4     2127.30     2007.14    123.14 o 
  11   5   4     2163.11     2029.37    134.76 o 
  13   5   4      874.76      788.66     92.85 o 
  15   5   4      412.05      391.06     82.24 o 
  17   5   4        0.07      -21.58     55.78 o 
  19   5   4      129.81       31.65     47.40 o 
  21   5   4      522.68      465.04     74.58 o 
 -10   6   4      220.46      195.71     60.78 o 
  -8   6   4      221.71      208.92     39.60 o 
  -6   6   4       30.10       32.44     33.91 o 
   2   6   4      498.44      352.31     44.06 o 
   4   6   4      395.45      335.68     49.19 o 
   6   6   4      292.41      156.96     45.22 o 
   8   6   4       57.06      -11.89     41.54 o 
 -39   1   5      108.07      178.11     51.91 o 
 -37   1   5      107.77      147.69     46.88 o 
 -35   1   5      423.57      531.35    104.63 o 
 -33   1   5      596.88      559.80     60.85 o 
 -31   1   5       46.94       73.97     38.97 o 
 -29   1   5       49.51       30.26     30.76 o 
 -27   1   5      573.90      541.52     42.94 o 
 -25   1   5      315.14      345.51     49.27 o 
 -23   1   5     3003.42     3004.64     93.43 o 
 -21   1   5     4466.54     4503.21     97.80 o 
 -19   1   5     3855.36     3686.22     76.87 o 
 -17   1   5     1604.78     1571.72     40.63 o 
 -15   1   5      264.69      282.50     17.68 o 
 -13   1   5       22.03        9.54     10.70 o 
 -11   1   5     7879.25     8007.10    102.88 o 
  -9   1   5    15889.73    16484.66    202.70 o 
  -7   1   5    25254.11    25592.88    337.34 o 
  -5   1   5     8187.29     7811.08    109.00 o 
  -3   1   5     1512.47     1298.93     28.59 o 
  -1   1   5     6219.86     6019.24     86.26 o 
   1   1   5      723.67      777.28     20.36 o 
   3   1   5     8183.47     8462.10     94.94 o 
   5   1   5    28812.66    30547.01    314.13 o 
   7   1   5    11231.61    10987.86    123.18 o 
   9   1   5    11122.74    10515.15    113.56 o 
  11   1   5     6692.99     6536.89     73.45 o 
  13   1   5     2971.23     3030.08     41.20 o 
  15   1   5       77.13       55.15     10.45 o 
  17   1   5     6049.74     6112.29     83.21 o 
  19   1   5     3362.33     3368.21     61.96 o 
  21   1   5     4400.28     4025.04    123.95 o 
  23   1   5     3147.87     2971.85     77.93 o 
  25   1   5     2254.72     2150.49     78.08 o 
  27   1   5      230.23      157.92     33.39 o 
  29   1   5       36.64      103.62     40.06 o 
  31   1   5      142.32      227.18     48.66 o 
  33   1   5      371.80      387.97     60.79 o 
  35   1   5      392.77      386.59     59.27 o 
  37   1   5      606.57      534.66     68.57 o 
 -36   2   5       16.49       -0.17     27.40 o 
 -34   2   5      202.57      183.63     34.55 o 
 -32   2   5      803.41      897.40     80.01 o 
 -30   2   5     1254.28     1244.15     70.21 o 
 -28   2   5     2835.56     3008.15     86.46 o 
 -26   2   5     1654.30     1682.54     59.74 o 
 -24   2   5      544.95      561.49     59.51 o 
 -22   2   5       29.66        0.79     30.43 o 
 -20   2   5      876.10      873.90     57.72 o 
 -18   2   5     5299.59     5494.23    158.96 o 
 -16   2   5    13223.86    13452.15    189.58 o 
 -14   2   5    17665.88    17995.48    225.37 o 
 -12   2   5    14628.97    14718.36    173.39 o 
 -10   2   5     3104.39     2838.32     46.14 o 
  -8   2   5     1143.66     1155.71     36.24 o 
  -6   2   5     1961.41     2003.68     47.08 o 
  -4   2   5    13137.08    13413.71    200.25 o 
  -2   2   5    32989.90    33845.54    469.76 o 
   0   2   5    37803.83    40078.84    552.61 o 
   2   2   5    19197.89    19326.99    278.77 o 
   4   2   5    18872.07    18044.14    263.01 o 
   6   2   5     1022.92      949.06     24.71 o 
   8   2   5      399.55      443.13     19.70 o 
  10   2   5    10146.62    10248.01    142.75 o 
  12   2   5    18438.59    18357.85    223.08 o 
  14   2   5    15945.65    15307.69    191.76 o 
  16   2   5    14401.14    14062.55    222.52 o 
  18   2   5     6840.62     6738.22    109.76 o 
  20   2   5     1973.87     1700.54     54.98 o 
  22   2   5      359.79      344.69     32.86 o 
  24   2   5     1611.05     1642.80     77.06 o 
  26   2   5     2815.51     2867.23    145.79 o 
  28   2   5     3048.53     3139.95     96.76 o 
  30   2   5     1846.21     1915.42     77.66 o 
  32   2   5     1218.10     1463.65    103.61 o 
  34   2   5      269.80      238.15     54.33 o 
  36   2   5        2.75       22.02     44.77 o 
 -33   3   5      174.87      208.77    108.35 o 
 -31   3   5      112.87       19.93     74.36 o 
 -29   3   5        6.26        9.08    102.90 o 
 -27   3   5      148.48       67.82     66.65 o 
 -25   3   5     1322.00     1486.20    112.50 o 
 -23   3   5     3691.18     3807.07    170.92 o 
 -21   3   5     2877.17     3210.50    305.41 o 
 -19   3   5     2964.65     3040.93    129.04 o 
 -17   3   5     2023.07     2072.41     79.52 o 
 -15   3   5       23.66       12.54     23.61 o 
 -13   3   5     1971.61     1908.05     71.91 o 
 -11   3   5     5805.55     6009.04    111.94 o 
  -9   3   5     9810.89    10028.95    185.21 o 
  -7   3   5    11349.35    11184.91    199.84 o 
  -5   3   5    13335.35    13584.87    205.61 o 
  -3   3   5     7055.06     7171.95    132.86 o 
  -1   3   5      530.12      436.32     22.22 o 
   1   3   5     1474.21     1603.10     42.14 o 
   3   3   5     7805.28     7838.10    142.29 o 
   5   3   5    10560.33    10063.03    212.39 o 
   7   3   5    17846.31    18280.80    398.44 o 
   9   3   5    12149.93    12049.97    221.14 o 
  11   3   5     4487.18     4459.84    124.22 o 
  13   3   5      811.45      835.49     67.01 o 
  15   3   5      110.17      185.63    101.52 o 
  17   3   5     1359.79     1563.68    178.50 o 
  19   3   5     5131.29     5317.72    198.20 o 
  21   3   5     5404.13     5296.09    198.83 o 
  23   3   5     3786.06     3736.50    168.84 o 
  25   3   5     1327.30     1234.36    234.24 o 
  27   3   5      227.97      239.81     67.30 o 
  29   3   5        7.94       -4.22     60.88 o 
  31   3   5      239.99      383.75     87.83 o 
 -30   4   5      142.10      178.95     80.23 o 
 -28   4   5      192.21      173.51     70.46 o 
 -26   4   5      250.96      249.46     70.75 o 
 -24   4   5       54.87      120.49     59.15 o 
 -22   4   5       37.55       43.31     57.03 o 
 -20   4   5      322.84      191.26     55.79 o 
 -18   4   5     1088.62     1123.14     87.22 o 
 -16   4   5      738.54      700.26     69.87 o 
 -14   4   5     1416.26     1471.96     89.85 o 
 -12   4   5      748.80      615.18     58.19 o 
 -10   4   5     1182.40     1191.72     72.21 o 
  -8   4   5        1.90       -0.28     20.92 o 
  -6   4   5      358.24      337.51     32.26 o 
  -4   4   5      935.66      869.88     39.60 o 
  -2   4   5     2566.53     2535.60     76.30 o 
   0   4   5     2439.95     2479.18     76.52 o 
   2   4   5     3909.98     3950.67    104.81 o 
   4   4   5      831.33      869.79     62.33 o 
   6   4   5       58.76       43.21     22.09 o 
   8   4   5      198.41      191.78     32.50 o 
  10   4   5      576.82      599.70     57.86 o 
  12   4   5     1366.44     1557.24     92.18 o 
  14   4   5     1887.87     2096.30    153.94 o 
  16   4   5     1401.00     1412.38    131.43 o 
  18   4   5      684.08      709.36    103.12 o 
  20   4   5       45.78       49.82     46.11 o 
  22   4   5       16.73       17.30     47.34 o 
  24   4   5      178.13      129.38     60.58 o 
  26   4   5      334.34      392.96     79.57 o 
  28   4   5      455.74      602.48    190.25 o 
 -23   5   5        5.18       -9.78     54.33 o 
 -21   5   5        4.13      -15.62     47.88 o 
 -19   5   5        4.81        5.45     48.28 o 
 -17   5   5        4.48        5.45     58.49 o 
 -15   5   5        0.06      -20.27     38.27 o 
 -13   5   5        5.88       10.84     40.37 o 
 -11   5   5       12.84       -3.93     33.50 o 
  -9   5   5       10.59      -16.03     29.50 o 
  -7   5   5       31.96        8.72     27.48 o 
  -5   5   5       51.69      -18.06     31.27 o 
  -3   5   5       12.27       15.41     31.41 o 
  -1   5   5        0.12       10.13     28.48 o 
   1   5   5        0.20      -12.33     28.18 o 
   3   5   5       25.97       58.86     31.56 o 
   5   5   5        2.51       12.65     30.88 o 
   7   5   5       69.25       75.75     40.96 o 
   9   5   5        2.48      -35.82     35.82 o 
  11   5   5       26.53       27.60     46.68 o 
  13   5   5        8.65      -32.00     42.86 o 
  15   5   5       43.02       51.23     58.28 o 
  17   5   5        0.02        8.37     63.12 o 
  19   5   5        0.38        0.16     48.19 o 
  21   5   5        5.94      -22.19     49.56 o 
  -8   6   5        9.67       42.13     39.49 o 
  -6   6   5        0.04       31.56     36.55 o 
  -4   6   5       54.89       81.03     35.08 o 
  -2   6   5       79.01       69.88     34.35 o 
   0   6   5      121.37      132.42     37.73 o 
   2   6   5      224.24      239.61     44.93 o 
   4   6   5       32.85       32.29     35.67 o 
   6   6   5        0.48      -13.36     38.02 o 
 -38   0   6       27.97       -7.05     56.22 o 
 -36   0   6      317.45      382.21     82.37 o 
 -34   0   6      848.22      928.51    107.54 o 
 -32   0   6      796.15      879.86    101.52 o 
 -30   0   6     3910.21     4234.64    217.17 o 
 -28   0   6     1852.07     1923.31    138.14 o 
 -26   0   6      109.97       64.53     40.32 o 
 -24   0   6      548.86      512.74     56.59 o 
 -22   0   6     3000.32     3092.01    104.99 o 
 -20   0   6     9406.34     8949.74    207.77 o 
 -18   0   6    17083.36    17010.44    343.49 o 
 -16   0   6    13757.51    13788.69    331.71 o 
 -14   0   6    17954.47    17076.95    452.59 o 
 -12   0   6     3041.38     2744.07     93.59 o 
 -10   0   6       13.25       14.01     18.14 o 
  -8   0   6     6880.87     6829.15    147.42 o 
  -6   0   6    42780.43    42686.28    762.69 o 
  -4   0   6    64152.13    66455.14   1417.45 o 
  -2   0   6    78637.32    87069.49   1845.66 o 
   0   0   6    10556.77     9112.14    180.39 o 
   2   0   6    13138.80    12657.71    260.79 o 
   4   0   6     3427.09     3256.78     80.15 o 
   6   0   6    11818.42    12326.24    207.37 o 
   8   0   6    22476.63    24160.25    443.54 o 
  10   0   6    51739.09    55408.62    848.90 o 
  12   0   6    29837.80    29662.81    424.47 o 
  14   0   6    24469.03    24006.94    352.47 o 
  16   0   6     7555.06     7491.15    134.79 o 
  18   0   6     1180.20     1158.39     50.70 o 
  20   0   6     2137.51     2251.41     73.78 o 
  22   0   6     6098.01     6270.56    144.01 o 
  24   0   6     7494.35     6927.31    290.25 o 
  26   0   6     6204.98     5899.49    265.13 o 
  28   0   6     5172.54     5068.98    245.09 o 
  30   0   6     2401.78     2063.60    152.91 o 
  32   0   6       38.69      111.56     62.39 o 
  34   0   6      112.70      -22.90     58.72 o 
  36   0   6      417.29      419.69     91.63 o 
 -37   1   6       85.99       13.98     41.81 o 
 -35   1   6      367.99      443.35     52.74 o 
 -33   1   6       33.62       22.07     38.79 o 
 -31   1   6       72.24       43.46     37.43 o 
 -29   1   6      734.62      751.25     73.81 o 
 -27   1   6     1513.31     1497.34     66.02 o 
 -25   1   6     5083.80     4843.24    121.37 o 
 -23   1   6     4452.22     4338.27    114.47 o 
 -21   1   6     1401.42     1353.62     50.27 o 
 -19   1   6      741.82      623.81     45.41 o 
 -17   1   6       32.94       54.49     16.85 o 
 -15   1   6     4034.56     3993.03     70.55 o 
 -13   1   6    11128.46    11537.39    144.55 o 
 -11   1   6    20998.25    20720.45    239.19 o 
  -9   1   6    25271.78    25395.70    304.44 o 
  -7   1   6    17718.95    17545.22    230.79 o 
  -5   1   6     2661.12     2176.73     42.09 o 
  -3   1   6       92.35       99.57     11.10 o 
  -1   1   6     4559.16     4621.83     72.05 o 
   1   1   6    26018.72    27404.92    321.72 o 
   3   1   6    32789.25    34531.03    352.71 o 
   5   1   6    22189.26    22162.23    234.22 o 
   7   1   6    22908.45    22998.18    243.73 o 
   9   1   6     9831.42     9588.84    107.68 o 
  11   1   6        8.03        4.51      7.15 o 
  13   1   6     1427.43     1555.38     33.42 o 
  15   1   6    11553.57    11963.62    145.05 o 
  17   1   6     9950.51    10032.89    124.50 o 
  19   1   6    11488.53    11400.64    160.52 o 
  21   1   6     5913.17     6119.87    102.17 o 
  23   1   6     2602.47     2656.96     85.32 o 
  25   1   6      451.40      325.03     37.59 o 
  27   1   6      302.05      294.20     43.17 o 
  29   1   6     1108.44     1166.08     79.39 o 
  31   1   6     1445.96     1358.53    135.69 o 
  33   1   6     1542.21     1420.03     91.92 o 
  35   1   6      732.83      688.33     73.77 o 
 -36   2   6       61.41       49.32     71.49 o 
 -34   2   6       95.45       78.10     28.98 o 
 -32   2   6      152.35      107.61     28.54 o 
 -30   2   6       98.45       65.84     25.13 o 
 -28   2   6       43.79       10.04     25.34 o 
 -26   2   6        2.29        8.35     24.41 o 
 -24   2   6       31.50       19.46     31.87 o 
 -22   2   6        1.55      -10.63     30.19 o 
 -20   2   6     1827.31     1568.08     75.60 o 
 -18   2   6     1000.01      920.43     56.27 o 
 -16   2   6      933.48      933.74     34.38 o 
 -14   2   6      855.15      784.92     29.49 o 
 -12   2   6      906.57      909.78     26.71 o 
 -10   2   6      331.69      338.91     16.71 o 
  -8   2   6     2120.48     2163.46     39.60 o 
  -6   2   6     1216.77     1233.42     27.59 o 
  -4   2   6     2857.84     2775.16     75.52 o 
  -2   2   6     2440.61     2375.93     59.53 o 
   0   2   6     3978.96     4067.74     82.16 o 
   2   2   6      668.75      694.44     28.34 o 
   4   2   6       37.54       34.03     11.31 o 
   6   2   6     1663.35     1805.36     34.07 o 
   8   2   6     1271.89     1321.24     28.51 o 
  10   2   6     1394.63     1369.14     37.43 o 
  12   2   6     4481.52     4817.38     73.59 o 
  14   2   6     1600.48     1621.02     42.47 o 
  16   2   6      350.49      387.69     21.01 o 
  18   2   6       12.87        8.95     19.32 o 
  20   2   6        6.11      -12.81     28.03 o 
  22   2   6      107.56      135.09     30.48 o 
  24   2   6     1160.14     1184.10     62.39 o 
  26   2   6      446.15      490.83     42.97 o 
  28   2   6      397.59      378.79     48.22 o 
  30   2   6       50.65       47.52     41.00 o 
  32   2   6       48.03        6.17     40.37 o 
  34   2   6        3.84      -34.79     39.63 o 
 -33   3   6        1.03      -33.61     82.05 o 
 -31   3   6        7.75       -8.37     57.66 o 
 -29   3   6        0.51      -54.97     54.97 o 
 -27   3   6      154.93      201.51     66.40 o 
 -25   3   6      269.25      293.82     73.56 o 
 -23   3   6      140.00      149.20     57.50 o 
 -21   3   6       19.11      -26.80     39.29 o 
 -19   3   6       37.36       48.40     30.06 o 
 -17   3   6      140.93      146.34     36.50 o 
 -15   3   6      190.72       97.33     29.88 o 
 -13   3   6      313.13      417.67     39.54 o 
 -11   3   6      924.24     1049.93     54.23 o 
  -9   3   6      897.31     1018.59     45.18 o 
  -7   3   6      439.30      473.04     31.20 o 
  -5   3   6       41.67       27.05     19.22 o 
  -3   3   6      257.04      315.54     29.01 o 
  -1   3   6      675.71      686.03     40.07 o 
   1   3   6      471.28      497.12     35.73 o 
   3   3   6      711.82      670.48     40.70 o 
   5   3   6      573.72      601.11     31.39 o 
   7   3   6      471.41      398.67     40.68 o 
   9   3   6      400.75      352.30    102.66 o 
  11   3   6       57.56       36.57     31.56 o 
  13   3   6       37.35       42.83     59.75 o 
  15   3   6      842.45      700.44    125.42 o 
  17   3   6      203.56      143.26     48.68 o 
  19   3   6      155.53      173.84     53.15 o 
  21   3   6      221.72       98.76     49.50 o 
  23   3   6      134.57      121.40     52.75 o 
  25   3   6       28.81       30.05     49.59 o 
  27   3   6       94.94       53.80     66.87 o 
  29   3   6        1.21       79.46     66.57 o 
  31   3   6      134.37       59.74     68.15 o 
 -28   4   6       53.70       54.87     63.69 o 
 -26   4   6       15.16      -57.25     57.25 o 
 -24   4   6        0.07      -74.86     74.86 o 
 -22   4   6      286.92      306.44    117.83 o 
 -20   4   6      623.13      702.01    103.55 o 
 -18   4   6      909.77     1088.41     88.72 o 
 -16   4   6      991.00     1117.95     84.28 o 
 -14   4   6      976.07     1113.39     98.46 o 
 -12   4   6      355.42      355.05     50.40 o 
 -10   4   6       19.82       12.35     25.71 o 
  -8   4   6      744.59      788.17     48.41 o 
  -6   4   6     2437.17     2549.82    101.45 o 
  -4   4   6     3097.11     3325.03    117.78 o 
  -2   4   6     1892.90     1906.72     84.66 o 
   0   4   6     1858.69     2037.81    102.25 o 
   2   4   6     1309.76     1353.45    102.62 o 
   4   4   6        0.60      -15.60     26.37 o 
   6   4   6      416.69      391.85     63.37 o 
   8   4   6     1120.54     1113.27     74.12 o 
  10   4   6     2754.67     2690.57    121.17 o 
  12   4   6     2723.53     2653.63    124.56 o 
  14   4   6     1257.44     1247.66    145.89 o 
  16   4   6      477.55      552.06     90.47 o 
  18   4   6        0.91       91.89     70.46 o 
  20   4   6       51.42      129.77     79.27 o 
  22   4   6      320.60      313.05     81.93 o 
  24   4   6      477.72      494.11     90.46 o 
  26   4   6      696.87      645.67    125.29 o 
 -21   5   6      207.11      270.78     67.34 o 
 -19   5   6       97.57       85.19     53.63 o 
 -17   5   6        0.59       44.27     44.39 o 
 -15   5   6      375.16      334.84     57.20 o 
 -13   5   6      561.33      613.04     65.10 o 
 -11   5   6     1166.58     1115.86     78.43 o 
  -9   5   6     1430.19     1495.49    109.81 o 
  -7   5   6      576.78      598.81     67.86 o 
  -5   5   6      308.61      357.54     53.30 o 
  -3   5   6       17.19       17.61     34.50 o 
  -1   5   6      254.05      236.54     46.98 o 
   1   5   6     1064.56      978.56     78.47 o 
   3   5   6     1089.90     1094.82     89.64 o 
   5   5   6     1884.28     1843.39    116.19 o 
   7   5   6     1675.50     1587.69    102.71 o 
   9   5   6      186.49      210.68     58.73 o 
  11   5   6       16.73       12.33     47.56 o 
  13   5   6      175.09       65.18     57.99 o 
  15   5   6      458.47      604.16     95.31 o 
  17   5   6      858.17      901.44    120.47 o 
  19   5   6      562.83      552.80    110.15 o 
  -2   6   6      291.30      305.11     51.54 o 
   0   6   6      272.87      259.73     48.75 o 
 -37   1   7       20.44       32.34     42.63 o 
 -35   1   7       21.91        0.93     39.34 o 
 -33   1   7       52.25       17.14     38.12 o 
 -31   1   7      245.73      262.45     51.17 o 
 -29   1   7      371.73      460.74     48.01 o 
 -27   1   7      490.29      498.56     42.78 o 
 -25   1   7     1679.63     1693.90     68.18 o 
 -23   1   7      355.62      351.91     35.87 o 
 -21   1   7      365.77      407.34     34.17 o 
 -19   1   7      265.93      267.40     27.32 o 
 -17   1   7     4337.54     4377.95    136.14 o 
 -15   1   7     4687.73     4662.62     86.40 o 
 -13   1   7     4638.20     4744.45     82.57 o 
 -11   1   7     4354.36     4470.36     72.21 o 
  -9   1   7     3625.20     3336.09     60.92 o 
  -7   1   7       43.42       38.02     10.70 o 
  -5   1   7      547.61      548.51     20.41 o 
  -3   1   7     5748.68     5737.49     88.80 o 
  -1   1   7     9922.07     9856.92    148.03 o 
   1   1   7    18867.58    19166.09    233.59 o 
   3   1   7    13728.47    13325.12    147.78 o 
   5   1   7     1395.00     1197.27     28.93 o 
   7   1   7     2905.91     2812.36     45.05 o 
   9   1   7      952.80      978.23     25.70 o 
  11   1   7     1009.48     1043.66     29.04 o 
  13   1   7     4796.00     4944.14     75.88 o 
  15   1   7     7546.39     7185.86    100.15 o 
  17   1   7     4112.93     3868.51     68.70 o 
  19   1   7     3039.34     2852.00     84.27 o 
  21   1   7      734.28      679.82     35.70 o 
  23   1   7        3.21      -20.28     20.28 o 
  25   1   7      800.22      745.40     45.99 o 
  27   1   7      785.22      639.15     62.43 o 
  29   1   7      793.71      782.86    104.38 o 
  31   1   7      550.31      563.75     63.98 o 
  33   1   7      583.31      645.92     96.79 o 
  35   1   7      161.97      233.46     91.02 o 
 -36   2   7      450.16      546.43    106.03 o 
 -34   2   7      306.50      322.59     87.22 o 
 -32   2   7      299.22      261.09    112.55 o 
 -30   2   7      166.27      170.90     51.98 o 
 -28   2   7        0.44       -5.79     25.51 o 
 -26   2   7       38.74       16.50     18.62 o 
 -24   2   7      729.47      822.33     64.40 o 
 -22   2   7     4394.83     4537.18    141.27 o 
 -20   2   7     8248.18     8286.37    213.46 o 
 -18   2   7     2910.40     3114.81     89.25 o 
 -16   2   7     2403.06     2552.75     74.87 o 
 -14   2   7      330.96      329.59     22.08 o 
 -12   2   7     2707.77     2661.58     51.58 o 
 -10   2   7     2384.37     2531.89     45.34 o 
  -8   2   7    13498.98    13818.81    188.06 o 
  -6   2   7    16847.01    17277.96    228.13 o 
  -4   2   7    17983.71    18496.31    242.19 o 
  -2   2   7    10737.65    10639.84    149.56 o 
   0   2   7     2032.63     1941.17     37.54 o 
   2   2   7      469.11      474.40     25.57 o 
   4   2   7    10436.96    10775.93    128.72 o 
   6   2   7    17215.58    17559.63    200.47 o 
   8   2   7    13536.82    13473.94    170.28 o 
  10   2   7    11562.68    11468.32    149.77 o 
  12   2   7    10503.24    10266.52    146.69 o 
  14   2   7     1273.29     1201.55     34.91 o 
  16   2   7       71.41       37.60     16.62 o 
  18   2   7     2083.83     2233.91     97.95 o 
  20   2   7     6204.28     5875.63    120.22 o 
  22   2   7     4257.54     4269.52    100.96 o 
  24   2   7     4441.18     4537.30    108.02 o 
  26   2   7     1464.44     1509.80    178.79 o 
  28   2   7      640.13      612.10     59.09 o 
  30   2   7        5.70      -40.37     40.37 o 
  32   2   7      177.79      135.36     50.06 o 
  34   2   7      298.45      255.48     58.88 o 
 -33   3   7      150.24      100.12    102.33 o 
 -31   3   7      232.69      138.09     75.34 o 
 -29   3   7      318.84      295.02     79.00 o 
 -27   3   7     1383.98     1296.05    113.91 o 
 -25   3   7     1049.56     1215.32    105.17 o 
 -23   3   7      251.45      278.42     64.00 o 
 -21   3   7        7.10       15.45     42.79 o 
 -19   3   7       69.44       44.94     32.18 o 
 -17   3   7     2670.66     2576.29     96.58 o 
 -15   3   7     4913.26     4877.40    138.70 o 
 -13   3   7     3939.49     4043.56    119.83 o 
 -11   3   7     5913.81     5922.43    151.47 o 
  -9   3   7     2764.34     2808.90     90.66 o 
  -7   3   7      417.36      494.38     46.35 o 
  -5   3   7      166.94      162.50     44.19 o 
  -3   3   7     4365.56     4388.67    117.62 o 
  -1   3   7    10365.82    10162.03    220.37 o 
   1   3   7    12012.78    12185.93    257.54 o 
   3   3   7     7300.44     7390.82    212.50 o 
   5   3   7     5048.51     5090.67    150.71 o 
   7   3   7     1525.51     1524.70     57.07 o 
   9   3   7      329.63      298.70     45.03 o 
  11   3   7     2477.79     2505.32    114.75 o 
  13   3   7     3049.31     3116.82    134.16 o 
  15   3   7     7190.52     7373.88    240.06 o 
  17   3   7     5451.07     5523.08    204.85 o 
  19   3   7     2453.75     2302.96    128.23 o 
  21   3   7      638.66      585.86     75.17 o 
  23   3   7       43.24       16.74     46.83 o 
  25   3   7      283.12      416.19    106.16 o 
  27   3   7      819.69      911.45    108.71 o 
  29   3   7      974.93      909.51    109.90 o 
  31   3   7      822.23      771.97    167.32 o 
 -28   4   7       12.28       37.57     64.75 o 
 -26   4   7      109.99       93.74     93.51 o 
 -24   4   7      122.21       82.97     59.45 o 
 -22   4   7      474.93      463.27     74.24 o 
 -20   4   7      271.77      230.13     60.56 o 
 -18   4   7      324.30      330.59     61.23 o 
 -16   4   7      235.11      138.58     49.05 o 
 -14   4   7      159.71      184.81     47.15 o 
 -12   4   7      196.69      240.78     47.40 o 
 -10   4   7      986.62      891.41     54.73 o 
  -8   4   7      540.52      478.26     50.34 o 
  -6   4   7     2964.74     2924.01    120.94 o 
  -4   4   7     1365.94     1460.51     79.60 o 
  -2   4   7      437.63      455.54     47.43 o 
   0   4   7       73.77       67.27     31.22 o 
   2   4   7       78.09       73.27     32.69 o 
   4   4   7      359.59      334.82     46.77 o 
   6   4   7     1730.91     1841.11     96.37 o 
   8   4   7     1099.01     1267.42     84.01 o 
  10   4   7     2166.86     2241.16    258.83 o 
  12   4   7      781.99      787.11     76.13 o 
  14   4   7       64.39        2.50     52.85 o 
  16   4   7       11.43      -45.36     50.20 o 
  18   4   7      107.74      177.05     77.81 o 
  20   4   7      452.99      670.39    114.99 o 
  22   4   7      693.40      853.46     91.66 o 
  24   4   7      315.34      352.86     75.27 o 
  26   4   7      273.12      235.38     75.72 o 
 -21   5   7       15.65       14.39     54.82 o 
 -19   5   7        0.40      -11.85     48.88 o 
 -17   5   7        2.01        3.09     48.21 o 
 -15   5   7        5.98      -28.59     40.70 o 
 -13   5   7        1.88      -25.65     40.88 o 
 -11   5   7       87.45       58.43     49.91 o 
  -9   5   7       77.11       86.02     52.11 o 
  -7   5   7      129.06       95.28     48.15 o 
  -5   5   7       65.78       35.97     41.25 o 
  -3   5   7       12.86        8.22     37.43 o 
  -1   5   7       10.58       -5.28     37.72 o 
   1   5   7        7.19       12.48     39.19 o 
   3   5   7       17.05       44.33     43.45 o 
   5   5   7       19.78       24.42     41.61 o 
   7   5   7        0.04       16.00     41.10 o 
   9   5   7        4.00       14.39     44.77 o 
  11   5   7       46.71      116.41     55.49 o 
  13   5   7        2.70       10.72     54.75 o 
  15   5   7       21.18       53.14     64.88 o 
  17   5   7        9.69      116.11     78.97 o 
 -36   0   8      205.31      358.09     83.24 o 
 -34   0   8      533.33      615.07     94.73 o 
 -32   0   8      158.95       64.16     57.11 o 
 -30   0   8      313.03      125.40     60.06 o 
 -28   0   8      703.09      691.62     87.11 o 
 -26   0   8     1956.25     1950.61    136.83 o 
 -24   0   8     4506.87     4278.29    160.65 o 
 -22   0   8     2685.78     2731.30    119.09 o 
 -20   0   8     3278.06     3382.75    148.77 o 
 -18   0   8      781.50      727.26     56.37 o 
 -16   0   8     3908.52     3923.78    186.42 o 
 -14   0   8     7216.68     6925.95    306.02 o 
 -12   0   8    19614.51    18584.81    437.46 o 
 -10   0   8    21416.01    20254.06    468.90 o 
  -8   0   8    14557.45    14345.05    342.71 o 
  -6   0   8    30518.09    30586.72    680.85 o 
  -4   0   8      125.75       21.68     19.49 o 
  -2   0   8     1902.82     1777.93     48.60 o 
   0   0   8     1191.33     1023.86     47.38 o 
   2   0   8    20024.15    20639.69    387.28 o 
   4   0   8    24743.93    24961.46    462.02 o 
   6   0   8    37329.19    36906.11    668.74 o 
   8   0   8    27736.69    27071.49    435.14 o 
  10   0   8     7504.90     7271.77    142.72 o 
  12   0   8      754.55      662.57     41.93 o 
  14   0   8     6639.11     6561.51    182.24 o 
  16   0   8     1229.69     1354.72     55.61 o 
  18   0   8    13413.96    13082.12    302.43 o 
  20   0   8     9823.38     9697.46    290.53 o 
  22   0   8     6608.88     6407.84    202.83 o 
  24   0   8     3068.11     2880.98    279.89 o 
  26   0   8     1075.02     1025.78    231.54 o 
  28   0   8      347.25      277.82     76.06 o 
  30   0   8      945.55      900.98    107.26 o 
  32   0   8     1419.97     1326.19    133.77 o 
  34   0   8     1090.20     1070.03    125.34 o 
 -37   1   8       16.05       31.61     64.07 o 
 -35   1   8      148.96      160.90     48.92 o 
 -33   1   8      713.08      810.17     70.56 o 
 -31   1   8      438.06      425.13     55.53 o 
 -29   1   8     1408.68     1400.77     85.48 o 
 -27   1   8      511.18      532.63     49.60 o 
 -25   1   8        5.33       21.34     26.37 o 
 -23   1   8       94.16       24.10     26.25 o 
 -21   1   8       60.77       38.17     23.46 o 
 -19   1   8     3960.35     4102.85    141.76 o 
 -17   1   8     6579.13     6427.06    134.42 o 
 -15   1   8     8857.61     8592.82    164.21 o 
 -13   1   8     2642.50     2646.64     63.99 o 
 -11   1   8     9273.34     8955.36    142.78 o 
  -9   1   8     2105.39     2141.03     51.73 o 
  -7   1   8     3139.71     3098.42     59.26 o 
  -5   1   8     6453.97     6197.00     91.07 o 
  -3   1   8    16340.48    16388.93    205.53 o 
  -1   1   8    20651.70    21230.17    259.76 o 
   1   1   8     6977.36     6593.09     83.17 o 
   3   1   8    12450.34    12262.28    149.27 o 
   5   1   8      400.29      350.33     20.20 o 
   7   1   8     1344.45     1398.82     43.96 o 
   9   1   8    13863.62    14027.12    170.74 o 
  11   1   8     9030.89     8967.26    118.76 o 
  13   1   8    12332.20    12229.14    244.52 o 
  15   1   8     8092.53     8062.53    121.47 o 
  17   1   8     3092.40     3124.06     69.02 o 
  19   1   8       47.69       -7.51     17.29 o 
  21   1   8      119.59       96.48     21.85 o 
  23   1   8     2751.44     2764.56     73.51 o 
  25   1   8     2327.52     2297.65     84.20 o 
  27   1   8     2557.56     2720.01    121.16 o 
  29   1   8     1737.31     1740.77    100.71 o 
  31   1   8      690.86      781.23     74.80 o 
  33   1   8       44.04       87.57     73.62 o 
 -34   2   8       42.78       22.02     65.47 o 
 -32   2   8       29.96      -18.06     63.27 o 
 -30   2   8        8.41       54.42     51.03 o 
 -28   2   8      351.15      262.92     54.54 o 
 -26   2   8       63.92       60.00     40.41 o 
 -24   2   8      738.21      645.83     61.03 o 
 -22   2   8      648.76      646.62     70.17 o 
 -20   2   8      243.31      181.77     28.22 o 
 -18   2   8        3.84       11.66     19.95 o 
 -16   2   8        3.89       -9.37     18.22 o 
 -14   2   8      470.28      424.25     39.39 o 
 -12   2   8      411.16      358.48     22.68 o 
 -10   2   8     1041.61      944.10     41.49 o 
  -8   2   8     1225.51     1175.55     32.26 o 
  -6   2   8     3821.58     3843.58     63.70 o 
  -4   2   8       87.71      104.10     12.80 o 
  -2   2   8      341.03      312.90     16.94 o 
   0   2   8      436.17      447.79     20.62 o 
   2   2   8      756.24      785.37     27.35 o 
   4   2   8     6358.44     6637.69     88.19 o 
   6   2   8      111.60      128.13     17.61 o 
   8   2   8     2113.11     2248.96     47.66 o 
  10   2   8      545.44      499.64     23.28 o 
  12   2   8      180.34      181.99     20.89 o 
  14   2   8      326.01      338.81     25.02 o 
  16   2   8      209.39      263.94     25.08 o 
  18   2   8      947.92     1020.39     51.03 o 
  20   2   8      903.32      962.69     47.08 o 
  22   2   8      422.12      468.58     37.61 o 
  24   2   8      153.97      221.65     42.85 o 
  26   2   8      111.96      159.63     40.40 o 
  28   2   8       80.52       70.39     74.72 o 
  30   2   8       15.94       18.79     44.62 o 
  32   2   8       93.38       61.80     48.44 o 
 -31   3   8      350.53      657.68    138.17 o 
 -29   3   8       22.46      -36.62     58.88 o 
 -27   3   8       13.16       96.71     63.07 o 
 -25   3   8       10.47      -39.83     46.73 o 
 -23   3   8       96.13       46.48     53.50 o 
 -21   3   8       59.18       49.50     48.49 o 
 -19   3   8       56.12       -2.74     31.61 o 
 -17   3   8      443.98      508.74     50.28 o 
 -15   3   8      514.62      613.83     51.23 o 
 -13   3   8      243.26      322.22     39.94 o 
 -11   3   8      150.72      184.41     39.48 o 
  -9   3   8        2.64        4.05     28.34 o 
  -7   3   8      254.75      269.95     84.36 o 
  -5   3   8      180.79      250.33     48.23 o 
  -3   3   8      988.68     1045.38    107.00 o 
  -1   3   8      365.46      362.26     56.47 o 
   1   3   8     2051.12     2193.03     99.24 o 
   3   3   8      247.77      256.50     41.92 o 
   5   3   8      243.83      234.43     29.33 o 
   7   3   8      227.31      266.32     45.21 o 
   9   3   8      149.63      112.60     40.44 o 
  11   3   8     1224.02     1134.40     83.03 o 
  13   3   8       41.47       14.82     39.96 o 
  15   3   8      167.26      109.94     48.50 o 
  17   3   8       86.69       -7.36     43.53 o 
  19   3   8       37.57       30.24     63.56 o 
  21   3   8        0.04       15.41     69.43 o 
  23   3   8       43.65       14.00     49.42 o 
  25   3   8       73.79       35.93     58.35 o 
  27   3   8      118.03      109.35     69.39 o 
  29   3   8      162.35       44.78    107.02 o 
 -26   4   8      302.50      414.51    177.44 o 
 -24   4   8       93.56      106.27     62.93 o 
 -22   4   8      345.70      443.73     76.95 o 
 -20   4   8      275.50      337.41     68.28 o 
 -18   4   8      187.75      192.18     56.23 o 
 -16   4   8        0.09      -22.28     41.22 o 
 -14   4   8       20.19       -7.88     36.67 o 
 -12   4   8     1405.18     1522.06    124.52 o 
 -10   4   8     1227.59     1379.77     84.36 o 
  -8   4   8     2188.24     2570.50    246.19 o 
  -6   4   8      313.06      398.89     52.94 o 
  -4   4   8      284.40      263.97     43.98 o 
  -2   4   8      165.02      180.17     39.89 o 
   0   4   8       55.23        7.50     31.72 o 
   2   4   8     1482.31     1708.84    190.27 o 
   4   4   8     1069.17     1138.21     79.62 o 
   6   4   8     3425.48     3456.92    141.16 o 
   8   4   8      854.32      854.71     73.89 o 
  10   4   8      740.44      767.02     73.24 o 
  12   4   8       15.74      105.54     61.65 o 
  14   4   8      147.13      103.79     64.89 o 
  16   4   8      496.29      512.55     97.81 o 
  18   4   8      375.86      484.88    100.88 o 
  20   4   8      758.51      681.17    125.30 o 
  22   4   8      478.15      386.85     76.87 o 
  24   4   8      557.58      487.09     86.25 o 
 -19   5   8      123.45       80.90     59.60 o 
 -17   5   8      519.92      425.60     89.88 o 
 -15   5   8      304.21      333.75     80.76 o 
 -13   5   8      637.93      704.43     96.06 o 
 -11   5   8       30.69       69.14     52.26 o 
  -9   5   8        4.04      -41.10     41.10 o 
  -7   5   8      210.02      162.23     55.50 o 
  -5   5   8      264.26      273.39     60.93 o 
  -3   5   8     1258.25     1145.82    104.06 o 
  -1   5   8      925.99     1017.02     96.38 o 
   1   5   8      820.83      882.93     89.03 o 
   3   5   8      365.34      412.92     68.58 o 
   5   5   8        7.16      -40.51     40.51 o 
   7   5   8      109.04       -2.50     45.07 o 
   9   5   8      352.36      393.67     75.92 o 
  11   5   8     1017.29     1045.88    115.78 o 
  13   5   8      490.41      402.53     87.82 o 
  15   5   8      706.20      627.79    110.31 o 
 -35   1   9       73.45       86.02     45.66 o 
 -33   1   9      211.25      183.34     48.84 o 
 -31   1   9       91.20      112.75     79.64 o 
 -29   1   9      394.39      369.25     52.99 o 
 -27   1   9        0.17        8.09     30.22 o 
 -25   1   9       12.11      -26.69     26.69 o 
 -23   1   9      194.98      167.90     47.08 o 
 -21   1   9     4383.74     4346.23    175.29 o 
 -19   1   9      842.59      897.00     51.53 o 
 -17   1   9      455.32      511.84     39.07 o 
 -15   1   9      318.42      347.29     30.33 o 
 -13   1   9     1095.20     1168.55     46.94 o 
 -11   1   9      496.91      467.67     30.81 o 
  -9   1   9     3186.12     3042.88     75.43 o 
  -7   1   9     6109.85     6033.84    109.13 o 
  -5   1   9     5129.87     5238.41     87.92 o 
  -3   1   9     6415.02     6250.46    100.23 o 
  -1   1   9     3904.35     3904.84     70.83 o 
   1   1   9       15.52       -8.25      9.66 o 
   3   1   9      101.40       95.33     13.62 o 
   5   1   9     3740.39     3813.27     72.71 o 
   7   1   9     1908.82     1806.71     47.20 o 
   9   1   9     1734.86     1688.18     43.13 o 
  11   1   9    10023.42     9426.73    147.17 o 
  13   1   9     3151.18     2922.12     71.62 o 
  15   1   9     1342.76     1259.87     59.88 o 
  17   1   9      230.86      231.91     34.34 o 
  19   1   9      625.55      586.25     34.18 o 
  21   1   9      567.66      457.73     34.03 o 
  23   1   9     1824.41     1706.97     71.63 o 
  25   1   9      844.87      829.31     60.94 o 
  27   1   9      618.95      546.70     76.75 o 
  29   1   9      275.95      243.45     52.39 o 
  31   1   9       36.87       59.64     44.12 o 
  33   1   9       34.80       82.93     47.99 o 
 -34   2   9       78.33      179.68     84.12 o 
 -32   2   9        3.14       -2.94     64.73 o 
 -30   2   9      255.23      258.56     65.70 o 
 -28   2   9      435.14      573.77     74.37 o 
 -26   2   9     2161.45     2510.04    114.25 o 
 -24   2   9     1977.28     1978.94     74.31 o 
 -22   2   9       58.73      144.33     28.82 o 
 -20   2   9       19.56       66.68     25.82 o 
 -18   2   9       35.06       12.38     22.95 o 
 -16   2   9     2425.90     2472.13     72.32 o 
 -14   2   9     2390.85     2488.33     70.18 o 
 -12   2   9     6707.36     6761.34    135.04 o 
 -10   2   9     4606.83     4731.58    102.77 o 
  -8   2   9     6516.59     6958.82    119.01 o 
  -6   2   9     3486.39     3538.16     71.51 o 
  -4   2   9     2665.23     2608.89     62.94 o 
  -2   2   9     2221.91     2117.75     51.34 o 
   0   2   9    11744.07    11910.59    182.45 o 
   2   2   9    11948.85    11930.20    167.68 o 
   4   2   9     3703.26     3713.07     62.23 o 
   6   2   9     7677.51     7814.58    118.81 o 
   8   2   9     3558.30     3511.28     74.93 o 
  10   2   9        4.99       -3.25     15.37 o 
  12   2   9     1366.40     1444.68     47.08 o 
  14   2   9     4826.23     4963.02    100.57 o 
  16   2   9     6946.82     6809.53    146.09 o 
  18   2   9     4989.95     5069.18    147.19 o 
  20   2   9     2894.13     2911.14    140.40 o 
  22   2   9      245.83      226.64     40.69 o 
  24   2   9       43.50       26.75     37.41 o 
  26   2   9       65.92       92.36     56.88 o 
  28   2   9      921.10      992.75     90.94 o 
  30   2   9      581.55      660.47     78.13 o 
 -31   3   9      135.95       93.66    100.71 o 
 -29   3   9      453.96      392.09    115.87 o 
 -27   3   9        0.21      -56.41     56.41 o 
 -25   3   9      216.31      187.27     67.46 o 
 -23   3   9      250.74      181.55     63.31 o 
 -21   3   9     1169.19     1307.65    105.17 o 
 -19   3   9     2049.86     2169.98     98.24 o 
 -17   3   9     1114.72     1268.74     87.47 o 
 -15   3   9     1149.95     1404.11     89.51 o 
 -13   3   9      158.18      261.58     47.13 o 
 -11   3   9      149.28       99.49     42.87 o 
  -9   3   9     1342.33     1403.05     83.69 o 
  -7   3   9     3310.83     3300.64    276.97 o 
  -5   3   9     5224.42     5075.38    171.19 o 
  -3   3   9     8970.84     9312.96    264.98 o 
  -1   3   9     1259.55     1318.25     79.24 o 
   1   3   9      169.54      147.27     40.06 o 
   3   3   9      233.57      292.24     45.40 o 
   5   3   9     1899.84     2029.59     76.49 o 
   7   3   9     4135.26     4280.21    160.24 o 
   9   3   9     4422.13     4738.46    183.95 o 
  11   3   9     4652.62     4543.34    174.90 o 
  13   3   9     2966.89     2834.18    137.49 o 
  15   3   9      775.53      702.26     77.01 o 
  17   3   9        0.97       -5.43     60.77 o 
  19   3   9      541.32      602.62    110.59 o 
  21   3   9     1118.29     1186.98    150.93 o 
  23   3   9     1607.50     1524.47    220.76 o 
  25   3   9      929.11      956.18    109.82 o 
  27   3   9      612.08      584.41    143.94 o 
 -26   4   9       22.46       25.18     68.40 o 
 -24   4   9      294.67      309.09     79.29 o 
 -22   4   9       39.26      -40.67     52.23 o 
 -20   4   9        7.41       66.85     53.42 o 
 -18   4   9        5.12       23.19     60.33 o 
 -16   4   9      234.32      181.03     74.00 o 
 -14   4   9      870.93      722.42    100.05 o 
 -12   4   9      295.27      169.59     63.58 o 
 -10   4   9      790.77      766.63     81.46 o 
  -8   4   9      511.43      505.32     58.30 o 
  -6   4   9       55.61       12.10     35.44 o 
  -4   4   9        8.75       14.04     34.62 o 
  -2   4   9       81.26       92.77     66.57 o 
   0   4   9      449.25      501.74     63.96 o 
   2   4   9     2360.91     2497.67    147.18 o 
   4   4   9      937.35      983.83     77.82 o 
   6   4   9      347.89      344.63     57.62 o 
   8   4   9      308.98      290.57     55.00 o 
  10   4   9       72.27       55.05     58.87 o 
  12   4   9      147.50      220.36     73.70 o 
  14   4   9      377.06      647.88    103.08 o 
  16   4   9      476.38      517.97    104.27 o 
  18   4   9      716.94      652.20    117.51 o 
  20   4   9      196.57      196.29     97.04 o 
  22   4   9       89.57       91.73     85.88 o 
 -17   5   9        4.29      -55.19     56.66 o 
 -15   5   9        7.69      -31.27     53.87 o 
 -13   5   9       16.78      -30.53     51.67 o 
 -11   5   9      130.26       64.74     52.85 o 
  -9   5   9       50.85      100.26     56.81 o 
  -7   5   9       24.76       -3.67     43.45 o 
  -5   5   9        0.17       56.51     47.56 o 
  -3   5   9       10.32       38.31     47.56 o 
  -1   5   9        8.44      -31.85     42.42 o 
   1   5   9       11.06       39.34     44.77 o 
   3   5   9        0.18       77.80     50.05 o 
   5   5   9        5.76      -19.23     44.18 o 
   7   5   9       99.52      135.06     61.51 o 
   9   5   9        1.29      -31.12     56.51 o 
  11   5   9        1.91      -42.42     54.02 o 
  13   5   9       28.89      -20.55     65.32 o 
 -34   0  10      216.46      156.36     66.66 o 
 -32   0  10      294.37      219.22     72.53 o 
 -30   0  10      685.77      715.51     95.77 o 
 -28   0  10      403.20      469.92     78.42 o 
 -26   0  10      872.60      964.74     99.77 o 
 -24   0  10      686.09      733.64     86.67 o 
 -22   0  10      139.23       92.78     49.62 o 
 -20   0  10      211.56      283.18     47.27 o 
 -18   0  10     4731.55     4554.14    158.36 o 
 -16   0  10    18146.30    17691.71    435.69 o 
 -14   0  10     1686.26     1779.43     87.29 o 
 -12   0  10     4012.86     4251.03    139.89 o 
 -10   0  10     2291.33     2443.23     97.74 o 
  -8   0  10      326.52      370.06     39.66 o 
  -6   0  10      520.02      412.39     40.67 o 
  -4   0  10     7547.03     7095.10    137.28 o 
  -2   0  10    13129.82    13255.90    269.86 o 
   0   0  10    17344.48    16039.23    317.73 o 
   2   0  10    17604.50    17622.48    346.51 o 
   4   0  10     4985.27     5007.85    127.04 o 
   6   0  10      774.66      688.87     42.86 o 
   8   0  10     1123.34     1139.53     56.14 o 
  10   0  10    14718.64    15008.57    405.69 o 
  12   0  10     1181.70     1174.96     58.69 o 
  14   0  10     8539.78     8402.58    199.35 o 
  16   0  10    12549.34    12814.10    313.65 o 
  18   0  10     3182.57     2917.03    124.37 o 
  20   0  10      943.77      885.02     82.44 o 
  22   0  10      190.71      193.18     46.95 o 
  24   0  10     1053.87     1031.04     81.97 o 
  26   0  10     2260.73     2362.86    186.71 o 
  28   0  10     2153.77     2222.80    166.23 o 
  30   0  10     1001.99     1096.41    123.57 o 
  32   0  10      722.83      793.05    114.57 o 
 -35   1  10      138.97      156.34     50.58 o 
 -33   1  10       24.65       16.04     39.49 o 
 -31   1  10       41.64       24.45     39.30 o 
 -29   1  10        1.22       17.19     36.43 o 
 -27   1  10      263.11      188.35     44.46 o 
 -25   1  10      247.32      236.03     39.01 o 
 -23   1  10      786.36      706.37     51.62 o 
 -21   1  10     4351.47     4494.54    199.68 o 
 -19   1  10      995.34     1035.10     56.98 o 
 -17   1  10      149.64      148.70     53.91 o 
 -15   1  10      717.31      757.94     45.41 o 
 -13   1  10     2187.63     1902.56     61.76 o 
 -11   1  10     5594.59     5238.72    114.71 o 
  -9   1  10     2218.95     2168.96     71.04 o 
  -7   1  10     7800.32     7589.54    133.89 o 
  -5   1  10     5041.82     4929.56     96.41 o 
  -3   1  10     4565.47     4563.02    127.37 o 
  -1   1  10      334.80      345.41     20.32 o 
   1   1  10      973.81      883.41     33.05 o 
   3   1  10     3133.16     3170.25     66.29 o 
   5   1  10    16177.55    15892.34    224.88 o 
   7   1  10     5304.54     5332.54     95.90 o 
   9   1  10     4105.34     4060.46     81.36 o 
  11   1  10     5287.59     5274.23    105.57 o 
  13   1  10      178.42      152.14     29.61 o 
  15   1  10      399.18      363.75     29.86 o 
  17   1  10      342.22      393.83     32.60 o 
  19   1  10     3459.35     3643.50     84.70 o 
  21   1  10     3932.83     4101.68    100.81 o 
  23   1  10     2266.42     2373.91    105.28 o 
  25   1  10      901.30      818.76     70.78 o 
  27   1  10      153.16      176.38     49.15 o 
  29   1  10       11.03       36.31     42.46 o 
  31   1  10      225.29      171.03     89.93 o 
 -32   2  10      139.75      168.53     77.81 o 
 -30   2  10        9.48       41.69     67.67 o 
 -28   2  10        6.51      -21.99     28.56 o 
 -26   2  10      354.34      280.54     39.90 o 
 -24   2  10        1.14      -28.02     29.65 o 
 -22   2  10       37.37       42.67     27.94 o 
 -20   2  10      128.31       71.49     28.19 o 
 -18   2  10       31.24        9.16     21.51 o 
 -16   2  10      383.68      324.39     31.16 o 
 -14   2  10      360.86      369.23     31.52 o 
 -12   2  10      569.94      481.75     39.35 o 
 -10   2  10     1132.05     1086.83     45.69 o 
  -8   2  10      504.24      466.75     40.41 o 
  -6   2  10      423.46      365.16     28.49 o 
  -4   2  10       46.06       24.15     18.34 o 
  -2   2  10      744.20      672.70     40.30 o 
   0   2  10     2790.54     2881.65     74.41 o 
   2   2  10      536.84      555.83     26.37 o 
   4   2  10        3.95       -7.95     13.55 o 
   6   2  10      469.16      506.91     33.64 o 
   8   2  10        9.95        1.82     17.71 o 
  10   2  10      456.10      492.72     30.52 o 
  12   2  10      884.52      949.37     43.71 o 
  14   2  10      979.69     1090.43     52.66 o 
  16   2  10      458.18      502.58     48.38 o 
  18   2  10      109.30      128.66     36.69 o 
  20   2  10        1.23        2.90     32.99 o 
  22   2  10      116.02      123.66     37.00 o 
  24   2  10      209.56      289.78     52.74 o 
  26   2  10      208.72      258.25     61.81 o 
  28   2  10      101.03       57.11     49.47 o 
  30   2  10       51.48       57.10     53.14 o 
 -29   3  10       63.94       76.19    101.00 o 
 -27   3  10        6.35       33.03     81.32 o 
 -25   3  10        1.74       54.16     82.20 o 
 -23   3  10       67.18      182.18     91.45 o 
 -21   3  10      108.44       95.28     72.67 o 
 -19   3  10      168.04      267.31     56.79 o 
 -17   3  10       20.59       14.04     41.36 o 
 -15   3  10        4.11      -30.25     36.56 o 
 -13   3  10      175.30      168.48     56.67 o 
 -11   3  10       65.82       51.04     37.65 o 
  -9   3  10       51.80       92.67     38.04 o 
  -7   3  10      232.06      345.57     52.07 o 
  -5   3  10      121.87      136.33     43.59 o 
  -3   3  10     1389.50     1568.78     92.32 o 
  -1   3  10      434.58      419.31     54.42 o 
   1   3  10      450.36      563.49     86.51 o 
   3   3  10      113.74       55.42     27.82 o 
   5   3  10      585.67      571.92     64.34 o 
   7   3  10      110.84      127.86     46.46 o 
   9   3  10       92.44       64.65     47.78 o 
  11   3  10       54.36      -35.00     37.28 o 
  13   3  10       18.52      -48.59     54.61 o 
  15   3  10       19.54      -12.18     61.51 o 
  17   3  10       27.12      -14.68     63.71 o 
  19   3  10       71.81      -62.98     62.98 o 
  21   3  10      152.22       38.32     85.74 o 
  23   3  10      137.02       53.86     61.22 o 
  25   3  10      124.04      -56.52     89.99 o 
 -24   4  10      206.12      293.04    104.39 o 
 -22   4  10        0.01      -52.55     69.87 o 
 -20   4  10       13.51       -0.88     68.26 o 
 -18   4  10      329.30      512.75    100.00 o 
 -16   4  10      511.30      449.99     91.79 o 
 -14   4  10      395.52      344.36     80.91 o 
 -12   4  10      532.16      803.23    106.33 o 
 -10   4  10       57.04       81.74     44.72 o 
  -8   4  10        2.68      -33.33     33.33 o 
  -6   4  10        7.01       -5.65     38.83 o 
  -4   4  10      448.47      487.32     61.30 o 
  -2   4  10      711.49      783.84     72.49 o 
   0   4  10     1094.15     1263.50     89.87 o 
   2   4  10     1964.72     2241.42    118.44 o 
   4   4  10      138.94      164.76     48.78 o 
   6   4  10        7.79      -27.30     51.08 o 
   8   4  10       25.68       84.85     61.65 o 
  10   4  10      427.38      426.02     88.26 o 
  12   4  10      417.72      386.66     90.17 o 
  14   4  10      630.73      533.47    106.49 o 
  16   4  10      526.43      518.58    112.35 o 
  18   4  10      254.77      276.76    103.07 o 
  20   4  10      222.70       91.03     92.50 o 
 -13   5  10      112.79      119.06     68.41 o 
 -11   5  10      109.20       98.94     64.74 o 
  -9   5  10      425.27      360.36     80.18 o 
  -7   5  10      453.53      531.02     87.52 o 
  -5   5  10      418.34      387.53     76.36 o 
  -3   5  10      150.59      201.42     63.86 o 
  -1   5  10        7.41       26.28     50.20 o 
   1   5  10       35.70       13.06     47.56 o 
   3   5  10      187.75      193.94     69.00 o 
   5   5  10      499.23      675.69     98.25 o 
   7   5  10      869.31      603.95     97.25 o 
   9   5  10      236.50      213.33     78.40 o 
  11   5  10      250.92      242.99     82.07 o 
 -33   1  11       33.37       24.44     41.98 o 
 -31   1  11       30.21      -15.96     38.43 o 
 -29   1  11      155.22      142.06     46.35 o 
 -27   1  11      121.52      162.25     43.56 o 
 -25   1  11      635.86      698.65     62.32 o 
 -23   1  11       51.60       74.50     32.71 o 
 -21   1  11      179.51      317.63     39.46 o 
 -19   1  11      104.50      117.05     60.46 o 
 -17   1  11        5.40      -16.22     22.99 o 
 -15   1  11      141.35      126.91     28.97 o 
 -13   1  11     4435.66     4210.38    115.88 o 
 -11   1  11     2372.91     2277.75     69.71 o 
  -9   1  11     1072.37     1089.92     47.46 o 
  -7   1  11     1796.05     1830.71     63.78 o 
  -5   1  11       17.16       27.55     16.97 o 
  -3   1  11       10.46        4.40     13.95 o 
  -1   1  11      424.46      378.15     28.84 o 
   1   1  11     2249.69     2315.69     56.78 o 
   3   1  11     2120.87     2084.55     54.18 o 
   5   1  11     1861.32     1711.48     52.85 o 
   7   1  11     4192.40     4229.19    101.94 o 
   9   1  11      925.32      879.65     44.01 o 
  11   1  11       28.56       37.51     20.41 o 
  13   1  11     1235.60     1249.77     49.52 o 
  15   1  11     1773.37     1649.46     57.78 o 
  17   1  11      136.22      162.49     28.18 o 
  19   1  11     1867.58     1832.68     69.03 o 
  21   1  11      670.55      585.52     59.55 o 
  23   1  11      361.50      330.44     53.51 o 
  25   1  11       74.92       45.54     41.76 o 
  27   1  11       75.69       58.63     42.89 o 
  29   1  11      106.66       38.26     43.60 o 
 -32   2  11      121.27      112.56     42.17 o 
 -30   2  11      394.38      383.33     54.38 o 
 -28   2  11       76.79       84.78     35.16 o 
 -26   2  11        1.37       -5.61     28.20 o 
 -24   2  11       14.56        7.83     28.81 o 
 -22   2  11      455.16      410.52     43.62 o 
 -20   2  11      433.83      475.41     39.34 o 
 -18   2  11     1403.12     1475.09     60.28 o 
 -16   2  11     2349.70     2600.94     79.45 o 
 -14   2  11      777.97      917.37     46.37 o 
 -12   2  11     1142.61     1318.27     55.91 o 
 -10   2  11       72.59       55.23     21.98 o 
  -8   2  11     5401.41     5262.57    117.05 o 
  -6   2  11     1947.28     1955.70     63.28 o 
  -4   2  11     4120.53     4200.11     98.86 o 
  -2   2  11     5099.52     5271.22    115.23 o 
   0   2  11     1072.95     1197.47     41.25 o 
   2   2  11     3214.72     3346.71     69.13 o 
   4   2  11        6.67       -9.05     16.34 o 
   6   2  11      664.44      636.00     33.99 o 
   8   2  11     3175.81     3220.67    104.59 o 
  10   2  11     6425.14     6510.06    142.25 o 
  12   2  11     2894.23     2856.07     85.27 o 
  14   2  11     3288.54     3522.86    116.29 o 
  16   2  11      700.66      781.89     66.03 o 
  18   2  11       44.18       34.96     40.96 o 
  20   2  11       83.37        7.76     35.99 o 
  22   2  11      318.24      363.66     57.04 o 
  24   2  11     1517.88     1854.39    129.66 o 
  26   2  11      988.70     1120.04    101.53 o 
  28   2  11      890.97      948.61     96.81 o 
 -27   3  11      242.51      272.65    114.08 o 
 -25   3  11      339.94      310.71    110.71 o 
 -23   3  11      259.63      144.92     88.68 o 
 -21   3  11      277.77      417.58    104.54 o 
 -19   3  11       24.63       65.28     48.73 o 
 -17   3  11       11.31       -2.72     41.88 o 
 -15   3  11      195.84      129.71     58.87 o 
 -13   3  11     1726.20     1887.45    110.88 o 
 -11   3  11     1526.73     1488.02    132.04 o 
  -9   3  11     1278.88     1277.45     89.54 o 
  -7   3  11     2899.02     3253.28    205.75 o 
  -5   3  11      161.37      278.61     85.37 o 
  -3   3  11      418.22      380.26     56.41 o 
  -1   3  11      145.41      153.34     45.45 o 
   1   3  11     1880.91     1876.21     81.69 o 
   3   3  11     2639.65     2802.29    133.21 o 
   5   3  11     3522.05     3803.32    159.12 o 
   7   3  11     1759.95     1878.48    112.70 o 
   9   3  11      536.17      600.28    102.37 o 
  11   3  11       54.61       55.49     62.68 o 
  13   3  11      559.39      528.17    101.78 o 
  15   3  11      912.08      892.30    127.68 o 
  17   3  11     1282.08     1373.69    159.77 o 
  19   3  11     1750.37     1765.89    185.28 o 
  21   3  11      592.75      797.37    142.17 o 
  23   3  11      173.32      276.74    119.80 o 
  25   3  11      131.50      149.15    118.18 o 
 -22   4  11       23.47      -67.38     67.38 o 
 -20   4  11      115.39       39.64     77.51 o 
 -18   4  11      252.86      260.32     90.30 o 
 -16   4  11      177.57      150.48     78.25 o 
 -14   4  11       11.83      -18.06     60.77 o 
 -12   4  11       80.29       -6.02     55.34 o 
 -10   4  11       23.07        7.07     42.07 o 
  -8   4  11      111.41       71.46     45.95 o 
  -6   4  11      140.72       57.55     44.67 o 
  -4   4  11      564.88      626.63     71.27 o 
  -2   4  11      941.87      925.82     82.24 o 
   0   4  11      459.86      437.49     86.06 o 
   2   4  11       40.94       39.34     56.81 o 
   4   4  11       37.70       35.96     55.34 o 
   6   4  11      110.86      122.73     66.94 o 
   8   4  11      389.13      378.72     88.99 o 
  10   4  11      328.52      332.73     87.95 o 
  12   4  11      369.02      393.68     96.92 o 
  14   4  11      343.29      490.58    109.83 o 
  16   4  11      132.15      230.49     96.60 o 
  18   4  11        1.86      -71.05     79.71 o 
  -9   5  11        0.03       30.24     60.62 o 
  -7   5  11        1.47       -8.95     55.49 o 
  -5   5  11       10.21       25.25     55.93 o 
  -3   5  11        2.60      -22.46     51.96 o 
  -1   5  11        0.15       26.13     51.82 o 
   1   5  11       19.26       52.84     61.50 o 
   3   5  11       99.71       66.65     66.94 o 
   5   5  11        1.01        9.54     57.98 o 
 -32   0  12        0.87      -15.56     59.74 o 
 -30   0  12      332.53      450.49     86.34 o 
 -28   0  12       81.80      126.25     64.15 o 
 -26   0  12      427.93      268.45     72.55 o 
 -24   0  12      545.90      481.16     80.49 o 
 -22   0  12      775.64      641.28     84.48 o 
 -20   0  12     3589.61     3540.73    185.12 o 
 -18   0  12       44.76      113.18     52.70 o 
 -16   0  12     1783.43     2114.19    130.48 o 
 -14   0  12       75.02       46.42     35.41 o 
 -12   0  12        2.87       -6.09     34.94 o 
 -10   0  12     1576.22     1365.61    194.82 o 
  -8   0  12     6292.06     5744.39    141.08 o 
  -6   0  12     3774.02     3727.01    111.18 o 
  -4   0  12     8120.74     7775.88    183.96 o 
  -2   0  12     4482.84     4402.28    123.21 o 
   0   0  12      289.70      156.69     30.05 o 
   2   0  12        4.65      -14.69     25.19 o 
   4   0  12     3391.09     3231.06    103.64 o 
   6   0  12     6017.10     5828.28    152.87 o 
   8   0  12     4429.02     4263.58    176.25 o 
  10   0  12     3299.66     3310.72    109.07 o 
  12   0  12     6585.64     6696.55    205.77 o 
  14   0  12      303.34      248.58     64.90 o 
  16   0  12       24.52        4.39     32.77 o 
  18   0  12     2342.93     2383.05    114.69 o 
  20   0  12     1403.08     1363.57     91.30 o 
  22   0  12     2458.36     2501.49    124.97 o 
  24   0  12     1746.08     1988.53    157.78 o 
  26   0  12      446.39      470.37     93.10 o 
  28   0  12      348.55      450.20     91.92 o 
 -31   1  12      186.79      140.49     47.45 o 
 -29   1  12      280.24      193.84     49.24 o 
 -27   1  12       46.64        6.43     53.36 o 
 -25   1  12     1112.70     1398.21    124.62 o 
 -23   1  12        9.11       59.00     35.67 o 
 -21   1  12        4.19       59.61     30.78 o 
 -19   1  12      167.96       94.18     31.49 o 
 -17   1  12      730.83      628.94     57.02 o 
 -15   1  12     2074.22     1950.88     88.43 o 
 -13   1  12      838.83      823.10     52.49 o 
 -11   1  12     2190.48     2179.56     79.80 o 
  -9   1  12      608.56      675.08     43.57 o 
  -7   1  12     1409.05     1523.98     60.34 o 
  -5   1  12     1308.22     1032.24     47.32 o 
  -3   1  12     1640.38     1478.22     45.02 o 
  -1   1  12     2447.78     2410.15     74.17 o 
   1   1  12     6401.08     6341.68    121.42 o 
   3   1  12     3217.16     3248.98     79.28 o 
   5   1  12      440.59      497.98     51.88 o 
   7   1  12     1742.35     1904.50     91.27 o 
   9   1  12      502.15      466.14     33.10 o 
  11   1  12      498.83      478.94     34.25 o 
  13   1  12     2449.06     2510.84     74.95 o 
  15   1  12     2035.66     1984.33     66.60 o 
  17   1  12     3282.37     3553.97     93.17 o 
  19   1  12      980.34     1011.38     89.27 o 
  21   1  12      134.55      111.49     41.37 o 
  23   1  12       34.73        8.50     36.44 o 
  25   1  12       70.03       75.10     41.93 o 
  27   1  12      641.14      793.12     89.08 o 
 -30   2  12       20.40       25.91     79.71 o 
 -28   2  12       11.57       41.52     38.67 o 
 -26   2  12        7.29        4.07     31.58 o 
 -24   2  12       14.91       -7.94     28.75 o 
 -22   2  12       28.98       58.25     31.82 o 
 -20   2  12      385.59      364.10     38.05 o 
 -18   2  12       40.88        2.89     24.41 o 
 -16   2  12       15.76        5.42     23.59 o 
 -14   2  12        9.66      -20.45     21.97 o 
 -12   2  12        2.17      -12.86     21.74 o 
 -10   2  12     1043.64      991.56     48.50 o 
  -8   2  12        2.21       -8.88     19.44 o 
  -6   2  12      573.26      602.20     47.86 o 
  -4   2  12      138.68      126.30     25.13 o 
  -2   2  12      784.26      925.77     46.36 o 
   0   2  12      143.65      113.05     23.18 o 
   2   2  12       69.55       74.05     23.83 o 
   4   2  12      384.95      325.92     32.94 o 
   6   2  12      393.35      379.92     34.95 o 
   8   2  12      670.18      707.16     44.99 o 
  10   2  12      239.34      251.57     33.11 o 
  12   2  12      280.35      307.35     41.98 o 
  14   2  12        1.78        4.26     35.67 o 
  16   2  12       22.24       41.87     37.06 o 
  18   2  12        9.48       -1.84     36.50 o 
  20   2  12       34.74      -23.24     68.41 o 
  22   2  12      587.86      677.53     85.63 o 
  24   2  12       42.14       50.06     54.75 o 
  26   2  12       77.09      102.61     59.31 o 
 -25   3  12        9.38       -6.61     82.35 o 
 -23   3  12        5.86      -41.25     77.36 o 
 -21   3  12       18.90        2.94     72.95 o 
 -19   3  12       18.79      -17.47     68.26 o 
 -17   3  12      179.02      258.13     62.57 o 
 -15   3  12       49.68       62.67     46.31 o 
 -13   3  12       77.52      137.90     51.75 o 
 -11   3  12       45.14      133.08     53.29 o 
  -9   3  12       87.83       99.02     47.64 o 
  -7   3  12       78.25       46.61     47.71 o 
  -5   3  12       95.59      139.91     48.74 o 
  -3   3  12     1038.74     1062.63     86.13 o 
  -1   3  12       18.58       73.79     42.01 o 
   1   3  12      432.05      543.82     69.75 o 
   3   3  12        0.73       23.75     43.62 o 
   5   3  12      129.08      231.66     78.84 o 
   7   3  12        8.63      -20.11     53.87 o 
   9   3  12        3.78       15.56     61.65 o 
  11   3  12       11.93       26.42     65.17 o 
  13   3  12       50.46       10.72     73.84 o 
  15   3  12      278.77      326.55    104.40 o 
  17   3  12       25.68      -69.29     69.29 o 
  19   3  12      140.13      192.90     97.77 o 
  21   3  12        0.07      -15.85     89.98 o 
 -20   4  12       67.65       49.03     83.23 o 
 -18   4  12       58.19       70.17     82.21 o 
 -16   4  12       80.99       20.99     73.69 o 
 -14   4  12        0.96      -22.16     62.97 o 
 -12   4  12       30.64       62.39     70.61 o 
 -10   4  12        5.28        7.05     66.20 o 
  -8   4  12      742.91      910.91    118.69 o 
  -6   4  12      120.21      150.33     75.46 o 
  -4   4  12      560.92      646.09    102.66 o 
  -2   4  12      465.53      393.58     88.70 o 
   0   4  12       22.14      114.20     68.84 o 
   2   4  12      208.81      130.96     73.12 o 
   4   4  12       70.01       35.38     63.56 o 
   6   4  12      424.68      459.20     99.86 o 
   8   4  12      141.97       89.70     75.02 o 
  10   4  12      738.85      709.79    122.66 o 
  12   4  12      156.56      128.16     87.20 o 
  14   4  12       81.17       -5.28     77.80 o 
  16   4  12        0.46      -64.44     81.03 o 
 -29   1  13        3.31       44.53     42.71 o 
 -27   1  13       10.46        8.20     38.33 o 
 -25   1  13      180.12      255.81     69.37 o 
 -23   1  13       12.25      -41.12     45.28 o 
 -21   1  13      422.86      438.34     67.11 o 
 -19   1  13       84.08       84.60     33.00 o 
 -17   1  13      573.80      587.19     48.53 o 
 -15   1  13      336.97      372.46     37.32 o 
 -13   1  13      253.07      307.02     34.04 o 
 -11   1  13      697.00      820.53     46.23 o 
  -9   1  13      508.69      398.07     34.78 o 
  -7   1  13       19.57      -12.78     20.89 o 
  -5   1  13      475.50      424.62     28.42 o 
  -3   1  13      840.12      822.41     40.23 o 
  -1   1  13     1019.17     1045.10     45.36 o 
   1   1  13     2443.56     2451.35     68.42 o 
   3   1  13      116.34      166.18     25.30 o 
   5   1  13        0.30      -12.63     18.39 o 
   7   1  13       92.17       75.03     22.22 o 
   9   1  13      594.83      588.56     41.66 o 
  11   1  13     1316.46     1231.84     52.88 o 
  13   1  13      466.49      478.76     40.68 o 
  15   1  13      690.90      833.07     61.42 o 
  17   1  13      270.31      242.35     46.64 o 
  19   1  13       28.74       92.82     39.23 o 
  21   1  13       11.14       18.87     35.69 o 
  23   1  13      374.02      287.70     52.90 o 
  25   1  13      223.86      211.69     59.83 o 
 -28   2  13        4.14       26.30     38.80 o 
 -26   2  13      527.51      601.51     61.96 o 
 -24   2  13       55.59       34.21     33.21 o 
 -22   2  13      316.44      385.02     45.28 o 
 -20   2  13      576.17      669.98     61.40 o 
 -18   2  13       36.52       61.02     29.87 o 
 -16   2  13       22.18       33.65     28.92 o 
 -14   2  13      488.40      398.63     40.09 o 
 -12   2  13     1400.60     1341.46     59.40 o 
 -10   2  13      819.36      890.69     48.93 o 
  -8   2  13     1227.92     1453.31     69.27 o 
  -6   2  13     1380.73     1704.47     74.93 o 
  -4   2  13      359.22      443.43     47.44 o 
  -2   2  13      173.53      179.36     25.93 o 
   0   2  13      802.59      755.27     40.00 o 
   2   2  13      928.18      849.26     48.77 o 
   4   2  13     1748.27     1859.60     70.15 o 
   6   2  13     4318.96     4554.10    117.91 o 
   8   2  13      759.89      857.81     56.13 o 
  10   2  13      802.44      780.06     66.01 o 
  12   2  13       18.09       73.99     53.80 o 
  14   2  13      313.54      328.36     53.25 o 
  16   2  13      254.13      222.41     48.79 o 
  18   2  13      900.66     1019.51    155.30 o 
  20   2  13     1103.59     1158.98    105.80 o 
  22   2  13      896.55      884.87     96.67 o 
  24   2  13      288.63      333.15     72.09 o 
 -23   3  13       15.87       21.87     92.04 o 
 -21   3  13       48.29       42.13     81.62 o 
 -19   3  13       76.96       36.55     77.80 o 
 -17   3  13      882.61      913.24    133.84 o 
 -15   3  13      490.34      595.37    115.43 o 
 -13   3  13      203.79      237.40     87.36 o 
 -11   3  13      178.13      170.16     79.72 o 
  -9   3  13        0.09       35.38     65.17 o 
  -7   3  13      268.14       81.49     70.18 o 
  -5   3  13      822.50     1035.18    126.50 o 
  -3   3  13     1014.38      990.72    126.08 o 
  -1   3  13      823.97      712.70    112.10 o 
   1   3  13     1107.26     1255.20    139.17 o 
   3   3  13      493.01      533.12    105.60 o 
   5   3  13        0.48       -8.66     61.94 o 
   7   3  13       70.60       59.01     68.70 o 
   9   3  13     1059.81     1275.37    151.94 o 
  11   3  13      844.94      886.04    135.45 o 
  13   3  13      709.37      614.01    127.65 o 
  15   3  13      926.78      836.87    143.10 o 
  17   3  13      245.95      165.91    101.89 o 
  19   3  13        7.77      118.90    109.50 o 
 -16   4  13        0.19       11.30     73.10 o 
 -14   4  13        0.23       57.10     77.94 o 
 -12   4  13      168.56       30.54     73.11 o 
 -10   4  13      190.05      121.71     82.51 o 
  -8   4  13      258.06      133.61     79.87 o 
  -6   4  13       51.32       66.50     75.16 o 
  -4   4  13       46.61      -21.58     67.53 o 
  -2   4  13       17.51      -18.35     65.91 o 
   0   4  13       28.61      -12.18     67.23 o 
   2   4  13       53.69        5.14     70.17 o 
   4   4  13      476.89      551.15    109.41 o 
   6   4  13      109.79       55.64     73.84 o 
   8   4  13      199.10      276.01    101.16 o 
  10   4  13       73.63      147.38     86.32 o 
  12   4  13       20.24       16.00     84.99 o 
 -28   0  14      188.89      206.42     73.26 o 
 -26   0  14      204.44      222.87     76.05 o 
 -24   0  14       44.86       87.49     59.45 o 
 -22   0  14      192.17      344.28     75.90 o 
 -20   0  14      334.10      522.60     84.29 o 
 -18   0  14      177.33      122.30     56.08 o 
 -16   0  14     1077.85      972.15     97.44 o 
 -14   0  14      410.92      377.71     68.73 o 
 -12   0  14     1916.80     1902.06     88.67 o 
 -10   0  14      546.72      559.45     57.49 o 
  -8   0  14     2538.03     2827.76    153.11 o 
  -6   0  14      223.77      330.11     59.90 o 
  -4   0  14     1226.57      909.23     74.97 o 
  -2   0  14      214.28      130.66     36.61 o 
   0   0  14     2228.96     1881.99     94.12 o 
   2   0  14     1752.97     1708.56    113.55 o 
   4   0  14     3802.44     3646.19    138.91 o 
   6   0  14     1791.18     2007.35    101.21 o 
   8   0  14      159.01      190.34     43.88 o 
  10   0  14        8.11        9.26     34.53 o 
  12   0  14      307.89      271.86     49.31 o 
  14   0  14     1366.29     1404.53     90.74 o 
  16   0  14     2095.65     2121.76    150.64 o 
  18   0  14     1397.69     1691.50    138.18 o 
  20   0  14      772.45      821.76    103.12 o 
  22   0  14       58.17       94.39     63.27 o 
  24   0  14       29.77       42.86     63.12 o 
 -27   1  14        2.13      -28.20     39.70 o 
 -25   1  14        2.81      -34.32     34.32 o 
 -23   1  14      131.45       60.62     39.08 o 
 -21   1  14      498.91      421.92     54.79 o 
 -19   1  14      104.20       84.65     36.96 o 
 -17   1  14      638.21      681.65     59.23 o 
 -15   1  14      194.73      224.39     37.11 o 
 -13   1  14       56.79       53.12     29.58 o 
 -11   1  14       16.79        8.61     27.40 o 
  -9   1  14      802.75      642.51     43.91 o 
  -7   1  14      890.07      721.24     38.68 o 
  -5   1  14     1002.96      955.15     40.86 o 
  -3   1  14     1870.54     1981.81     63.96 o 
  -1   1  14      709.86      849.21     46.91 o 
   1   1  14       65.91      139.44     29.21 o 
   3   1  14        1.22        7.92     20.34 o 
   5   1  14      708.29      675.16     47.69 o 
   7   1  14      639.74      603.88     40.12 o 
   9   1  14     1782.87     1849.09     71.69 o 
  11   1  14     1393.11     1495.92     72.48 o 
  13   1  14      774.83      720.35     53.69 o 
  15   1  14      259.34      326.29     54.62 o 
  17   1  14       26.36       28.87     35.14 o 
  19   1  14      149.50      130.81     42.60 o 
  21   1  14      285.46      213.72     50.97 o 
  23   1  14      610.77      823.89     77.38 o 
 -26   2  14       93.28      100.58     58.87 o 
 -24   2  14       66.50       32.53     38.37 o 
 -22   2  14        0.49        3.67     47.85 o 
 -20   2  14       28.74      -15.41     31.33 o 
 -18   2  14        7.67       -9.87     29.24 o 
 -16   2  14       13.54       20.74     30.77 o 
 -14   2  14      184.83      134.28     33.93 o 
 -12   2  14      173.55      182.29     34.94 o 
 -10   2  14       86.04       53.44     29.61 o 
  -8   2  14       10.28      -25.01     25.57 o 
  -6   2  14        3.71      -28.88     28.88 o 
  -4   2  14       24.67       18.19     27.18 o 
  -2   2  14      128.93      101.02     30.56 o 
   0   2  14      279.98      242.82     62.38 o 
   2   2  14      398.11      388.57     42.56 o 
   4   2  14       21.55       50.19     29.14 o 
   6   2  14       42.15       48.32     31.24 o 
   8   2  14      126.76      101.46     56.15 o 
  10   2  14        0.17       22.79     36.87 o 
  12   2  14       98.61      117.21     74.06 o 
  14   2  14      158.52      145.84     47.70 o 
  16   2  14       11.82        6.89     42.57 o 
  18   2  14      250.23      398.77     76.35 o 
  20   2  14       42.71       66.79     58.28 o 
 -21   3  14       32.36       -4.40     86.90 o 
 -19   3  14       22.97       20.99     80.73 o 
 -17   3  14       56.68       25.25     83.09 o 
 -15   3  14       39.02      -14.97     73.69 o 
 -13   3  14       10.94       61.50     73.69 o 
 -11   3  14        6.74      -25.10     68.99 o 
  -9   3  14       21.76       72.07     76.92 o 
  -7   3  14       46.18       71.34     77.36 o 
  -5   3  14        2.50       -6.90     65.76 o 
  -3   3  14       43.22      152.96     81.62 o 
  -1   3  14      120.31      -21.14     66.36 o 
   1   3  14        0.48       55.78     71.49 o 
   3   3  14        2.45       31.71     72.81 o 
   5   3  14       52.64       64.30     75.75 o 
   7   3  14       11.61        3.23     73.39 o 
   9   3  14       68.54       24.07     82.21 o 
  11   3  14      240.89      270.74    103.36 o 
  13   3  14        1.30        9.54     83.23 o 
  15   3  14       43.20      125.95     99.38 o 
  17   3  14       13.16       51.23    101.87 o 
 -12   4  14      277.62      287.63     99.99 o 
 -10   4  14       68.76       70.46     80.59 o 
  -8   4  14       53.47       59.30     76.92 o 
  -6   4  14       52.55      261.00     93.07 o 
  -4   4  14        2.31       -8.22     67.38 o 
  -2   4  14      104.66      152.82     89.55 o 
   0   4  14      202.45      182.49     92.35 o 
   2   4  14      145.81      160.17     90.43 o 
   4   4  14      111.23      294.34     99.09 o 
   6   4  14      194.64      140.06     92.49 o 
 -25   1  15       90.28       75.35     43.23 o 
 -23   1  15      114.75      237.33     50.33 o 
 -21   1  15        0.74      -38.38     38.38 o 
 -19   1  15       40.34      108.80     41.87 o 
 -17   1  15      144.07      135.23     43.45 o 
 -15   1  15       87.51      125.13     39.07 o 
 -13   1  15      281.45      245.53     44.40 o 
 -11   1  15      233.18      199.13     59.10 o 
  -9   1  15      114.58       92.20     26.90 o 
  -7   1  15      379.04      341.48     57.64 o 
  -5   1  15      151.41      175.09     30.74 o 
  -3   1  15      723.90      839.35     49.08 o 
  -1   1  15       48.33       23.11     24.46 o 
   1   1  15      141.33      110.77     28.40 o 
   3   1  15       90.23       14.20     30.12 o 
   5   1  15      295.36      254.42     38.06 o 
   7   1  15      391.52      409.38     52.60 o 
   9   1  15      942.39     1013.62     61.00 o 
  11   1  15       45.34       77.60     33.59 o 
  13   1  15        4.01       42.48     35.19 o 
  15   1  15       19.72      -10.38     33.37 o 
  17   1  15        7.62      -10.68     36.15 o 
  19   1  15      241.77      279.99     70.47 o 
  21   1  15      345.79      366.79    163.21 o 
 -22   2  15        3.08      -17.50     46.02 o 
 -20   2  15        3.90       -3.09     35.47 o 
 -18   2  15      403.39      300.39     44.59 o 
 -16   2  15      117.80       84.62     51.16 o 
 -14   2  15      256.01      413.20     47.26 o 
 -12   2  15      658.95      862.60     58.91 o 
 -10   2  15       95.30      126.70     34.77 o 
  -8   2  15        1.77       13.65     29.45 o 
  -6   2  15      158.51       98.57     33.01 o 
  -4   2  15      379.35      342.76     38.17 o 
  -2   2  15      589.43      665.15     54.50 o 
   0   2  15      681.67      767.23     63.99 o 
   2   2  15     1136.57     1392.14     74.51 o 
   4   2  15      332.93      407.46     47.43 o 
   6   2  15        2.64       19.47     37.13 o 
   8   2  15       57.16        2.27     37.31 o 
  10   2  15      403.27      391.98     58.96 o 
  12   2  15      310.57      208.88     53.73 o 
  14   2  15      933.54      998.19     99.17 o 
  16   2  15      429.27      602.52     84.29 o 
  18   2  15      253.45      240.20     70.18 o 
 -17   3  15       45.14       14.39     89.54 o 
 -15   3  15        4.95       21.43     83.67 o 
 -13   3  15      103.44       -5.14     81.18 o 
 -11   3  15       30.97      -38.17     76.48 o 
  -9   3  15      473.24      393.13    108.97 o 
  -7   3  15      439.10      552.60    117.19 o 
  -5   3  15      213.22      281.16     99.98 o 
  -3   3  15       70.05      153.55     86.32 o 
  -1   3  15       41.99      181.44     88.96 o 
   1   3  15       18.79      -17.47     77.80 o 
   3   3  15      317.62      277.96    107.48 o 
   5   3  15      622.37      831.91    138.21 o 
   7   3  15      509.81      674.82    137.46 o 
   9   3  15      259.72      305.83    115.40 o 
  11   3  15      163.55      206.71    109.52 o 
  13   3  15       35.06      150.31    115.08 o 
 -24   0  16       21.62       58.28     59.45 o 
 -22   0  16       31.72        2.35     54.02 o 
 -20   0  16      667.56      577.98     62.55 o 
 -18   0  16       89.12       64.86     38.32 o 
 -16   0  16       74.20        7.63     48.30 o 
 -14   0  16      209.99      308.17     65.92 o 
 -12   0  16      274.04      386.45     71.21 o 
 -10   0  16       56.66       -3.08     42.13 o 
  -8   0  16      217.07       88.97     52.86 o 
  -6   0  16      515.28      487.31     74.17 o 
  -4   0  16      939.98      983.29     96.54 o 
  -2   0  16     1021.32     1191.74    106.10 o 
   0   0  16      274.21      353.27     67.25 o 
   2   0  16      587.99      822.52     90.33 o 
   4   0  16      229.13      170.46     58.29 o 
   6   0  16       42.53       23.19     51.23 o 
   8   0  16      801.76      614.67     85.35 o 
  10   0  16      260.80      244.02     68.42 o 
  12   0  16     1731.56     1665.99    141.90 o 
  14   0  16      586.61      627.29     92.82 o 
  16   0  16       77.54      151.79     66.65 o 
  18   0  16        2.12       16.15     59.89 o 
 -23   1  16        9.29      -15.53     39.08 o 
 -21   1  16       71.25       68.94     42.00 o 
 -19   1  16        0.28      -21.71     34.20 o 
 -17   1  16        4.48      -17.57     34.30 o 
 -15   1  16      293.30      300.05     50.15 o 
 -13   1  16       89.03       70.97     29.98 o 
 -11   1  16      164.24      185.26     35.13 o 
  -9   1  16      499.71      566.72     55.96 o 
  -7   1  16      489.88      633.42     58.27 o 
  -5   1  16        1.25      -39.93     39.93 o 
  -3   1  16        7.17      -13.21     29.56 o 
  -1   1  16      331.45      243.68     43.46 o 
   1   1  16      228.37      264.97     45.09 o 
   3   1  16      808.93      910.98    141.11 o 
   5   1  16      226.10      207.23     45.42 o 
   7   1  16      774.51      695.68     93.72 o 
   9   1  16       55.89       86.38     39.23 o 
  11   1  16        6.03      -26.15     39.41 o 
  13   1  16      154.48      136.17     63.27 o 
  15   1  16      120.24      103.42     56.96 o 
  17   1  16      535.49      398.45     61.46 o 
 -20   2  16       25.71       -6.99     39.05 o 
 -18   2  16        4.08      -17.76     36.13 o 
 -16   2  16       91.61       79.12     71.71 o 
 -14   2  16        0.07       -8.21     34.24 o 
 -12   2  16       62.77       50.03     37.58 o 
 -10   2  16      222.85      189.48     40.27 o 
  -8   2  16       36.89       46.17     34.41 o 
  -6   2  16       85.63       27.07     32.80 o 
  -4   2  16       60.76      100.34     47.64 o 
  -2   2  16      165.22      188.34     47.16 o 
   0   2  16        2.57      -33.43     33.43 o 
   2   2  16       10.06       11.23     37.69 o 
   4   2  16       11.32      -10.01     40.16 o 
   6   2  16        5.67       24.15     41.71 o 
   8   2  16      148.31      198.04     58.87 o 
  10   2  16       40.01      -44.48     44.48 o 
  12   2  16       97.26      133.74     63.12 o 
  14   2  16        2.21       17.32     52.11 o 
 -11   3  16       14.82      141.80    104.66 o 
  -9   3  16      104.66      224.31    105.55 o 
  -7   3  16        0.08      -68.26     68.26 o 
  -5   3  16      109.83       12.18     86.91 o 
  -3   3  16       60.57      -27.45     84.55 o 
  -1   3  16        2.33      -38.16     77.06 o 
   1   3  16       11.20      -32.73     84.84 o 
   3   3  16        0.15       -3.08     84.11 o 
   5   3  16       36.74      -25.10     89.25 o 
   7   3  16       42.56      129.47    105.54 o 
 -19   1  17       18.33        3.27     61.28 o 
 -17   1  17       17.56       26.54     30.85 o 
 -15   1  17      203.54      222.32     40.09 o 
 -13   1  17       12.77       24.06     29.28 o 
 -11   1  17       92.55      145.48     41.23 o 
  -9   1  17       13.38       69.31     36.27 o 
  -7   1  17        5.09       24.90     34.05 o 
  -5   1  17       16.23       -8.06     31.27 o 
  -3   1  17       52.45        2.54     32.84 o 
  -1   1  17      126.61      103.18     37.82 o 
   1   1  17      318.92      328.04     67.69 o 
   3   1  17       72.68       82.12     40.30 o 
   5   1  17      158.73      206.22     45.37 o 
   7   1  17        1.00      -13.37     33.49 o 
   9   1  17       26.62        6.83     37.66 o 
  11   1  17       29.09       80.03     41.47 o 
  13   1  17       75.12       37.78     41.69 o 
 -14   2  17        6.61       72.86     43.23 o 
 -12   2  17       85.79       70.91    103.79 o 
 -10   2  17      123.85       25.88     38.16 o 
  -8   2  17        9.40      -35.16     35.16 o 
  -6   2  17      287.09      230.52     64.31 o 
  -4   2  17      370.62      411.30     73.71 o 
  -2   2  17       45.29       54.17     53.58 o 
   0   2  17      109.82      226.37     62.83 o 
   2   2  17       68.57       73.40     54.17 o 
   4   2  17      138.59      125.96     57.11 o 
   6   2  17      286.48      244.17     67.98 o 
   8   2  17      258.68      353.26     73.41 o 
  10   2  17      189.23      215.38     66.95 o 
 -14   0  18       46.17       14.83     48.88 o 
 -12   0  18       50.48      -22.61     49.62 o 
 -10   0  18      294.60      317.15     72.97 o 
  -8   0  18      266.41      217.01     66.81 o 
  -6   0  18      428.38      580.93     86.64 o 
  -4   0  18      101.16        7.78     49.33 o 
  -2   0  18        4.74      -45.80     45.80 o 
   0   0  18       33.86       80.15     57.84 o 
   2   0  18      216.65       22.90     53.88 o 
   4   0  18      492.83      568.48     89.88 o 
   6   0  18      208.41      252.38     73.85 o 
   8   0  18      323.37      401.44     82.23 o 
  10   0  18      183.18      177.20     68.56 o 
 -13   1  18      190.02      216.36     61.44 o 
 -11   1  18       48.39      150.67     44.36 o 
  -9   1  18       46.46      -32.55     32.55 o 
  -7   1  18       80.41       38.92     36.12 o 
  -5   1  18       36.31      -31.64     31.64 o 
  -3   1  18      107.65       64.27     40.22 o 
  -1   1  18      411.87      492.36     58.67 o 
   1   1  18        4.48       55.39     46.97 o 
   3   1  18       79.31      167.92     46.15 o 
   5   1  18       60.23      129.48     45.92 o 
   7   1  18      113.36       54.83     42.09 o 
  -4   2  18       19.33       38.02     54.61 o 
  -2   2  18        6.11        4.99     51.38 o 
                                                 
